# Supplementary material for: Tensor decomposition-based unsupervised feature extraction applied to matrix products for multi-view data processing
Source: PLoS One. 2017 Aug 25;12(8):e0183933. doi: 10.1371/journal.pone.0183933 (PMC5571984; doi:10.1371/journal.pone.0183933)
Supplement: S1 Table — Full lists of genes selected by various methods. (XLSX) [file pone.0183933.s003.xlsx]

## Sheet: Sheet1
A	HUGO gene symbols associated 426 probes identified by TD applied to type I tensor generated from multi-omics data
B	Ensemble gene ids associated 426 probes identified by TD applied to type I tensor generated from multi-omics data
C	HUGO genes symbols associated 374 probes identified by TD applied to type II tensor generated from multi-omics data
D	Ensemble gene ids associated 374 probes identified by TD applied to type II tensor generated from multi-omics data
E	GENEBANK accession IDs associated 558 probes identified by TD applied to type I tensor generated from EGF treated cell line data
F	GENEBANK accession IDs associated 398 probes identified by TD applied to type II tensor generated from EGF treated cell line data
G	HUGO gene symbols associated 104 probes identified by TD applied to type II tensor generated from vaccination
H	Entretz gene IDs associated 104 probes identified by TD applied to type II tensor generated from vaccination
I	HUGO gene symbols associated 374 probes identified by HO GSVD applied to multi-omics data
J	Ensemble gene ids associated 374 probes identified by HO GSVD applied to multi-omics data

## Sheet: Sheet2
A	B	C	D	E	F	G	H	I	J
CD38	ENSG00000004468	VIT	ENSG00000003490	NM_001256875	NM_001256875	WARS	7453	LASP1	ENSG00000002834
CREBBP	ENSG00000005339	CREBBP	ENSG00000005339	NM_001255	NM_001255	STAT1	6772	PDK4	ENSG00000004799
CCL18	ENSG00000006074	CCL18	ENSG00000006074	NM_006845	NM_006845	SERPING1	710	CCL18	ENSG00000006074
MAPT	ENSG00000006127	PROML1	ENSG00000007062	NM_001017415	NM_003579	UBE2L6	9246	FMO3	ENSG00000007933
MMP23A	ENSG00000008125	TFAP2B	ENSG00000008196	NM_006820	NM_001017415	MYOF	26509	TFAP2B	ENSG00000008196
TFAP2B	ENSG00000008196	NFIX	ENSG00000008441	NM_203458	NM_006820	ACSL1	2180	SPAG9	ENSG00000008294
NFIX	ENSG00000008441	PRSS3	ENSG00000010438	NM_006472	NM_003503	MX1	4599	PAX7	ENSG00000009709
PRSS3	ENSG00000010438	DCN	ENSG00000011465	NR_024163	NM_206886	GBP1	2633	PRSS3	ENSG00000010438
CD4	ENSG00000010610	SEMA3B	ENSG00000012171	NM_002826	NR_046590	IFI27	3429	CD4	ENSG00000010610
ANLN	ENSG00000011426	LTF	ENSG00000012223	NR_033302	NM_020775	PLSCR1	5359	NME1	ENSG00000011052
LTF	ENSG00000012223	CLK1	ENSG00000013441	NM_016448	NM_006472	ATF3	467	MBTD1	ENSG00000011258
CLK1	ENSG00000013441	ERO1L	ENSG00000015818	NM_016121	NM_003568	TNFSF10	8743	LTF	ENSG00000012223
SYT13	ENSG00000019505	SYT13	ENSG00000019505	NM_130398	NM_001159642	ADM	133	NR1H4	ENSG00000012504
CD74	ENSG00000019582	SNAI2	ENSG00000019549	NM_018948	NM_001102566	C2	717	WAS	ENSG00000015285
BIRC3	ENSG00000023445	CD74	ENSG00000019582	NM_001048166	NM_015149	IFIT1	3434	AGPS	ENSG00000018510
LCP2	ENSG00000043462	FHL1	ENSG00000022267	NM_018087	NM_181644	FCGR2A	2212	SYT13	ENSG00000019505
TPR	ENSG00000047410	KIF13B	ENSG00000029514	NM_014762	NR_029622	CYBB	1536	PLEKHB1	ENSG00000021300
CP	ENSG00000047457	CSPG2	ENSG00000038427	NM_001114120	NM_016448	SLC31A2	1318	EHD2	ENSG00000024422
TNFRSF17	ENSG00000048462	TPR	ENSG00000047410	NM_000110	NR_036068	IFI44L	10964	CD44	ENSG00000026508
AMY2B	ENSG00000051415	CP	ENSG00000047457	NM_194292	NM_130398	CXCL10	3627	RAB27B	ENSG00000041353
FOXC1	ENSG00000054598	FOXC1	ENSG00000054598	NM_001258289	NM_004753	IFIT3	3437	TNC	ENSG00000041982
PUM2	ENSG00000055917	COL11A1	ENSG00000060718	NM_178229	NM_207397	FGL2	10875	TPR	ENSG00000047410
COL11A1	ENSG00000060718	SLC12A2	ENSG00000064651	NM_000963	NM_022111	TYMP	1890	CP	ENSG00000047457
CHI3L2	ENSG00000064886	CHI3L2	ENSG00000064886	NM_014875	NM_001048166	VAMP5	10791	SCML1	ENSG00000047634
PKM2	ENSG00000067225	MYLK	ENSG00000065534	NM_014176	NM_018087	NCF1	653361	ARHGAP6	ENSG00000047648
NPIP	ENSG00000069651	COL17A1	ENSG00000065618	NM_022731	NM_001114120	NCF1B	654816	KITLG	ENSG00000049130
DAPP1	ENSG00000070190	FGFR2	ENSG00000066468	NM_023938	NR_045603	NCF1C	654817	EPN3	ENSG00000049283
CA12	ENSG00000074410	PFKP	ENSG00000067057	NM_001204183	NM_001258289	FPR1	2357	SRD5A2	ENSG00000049319
KRT6B	ENSG00000074729	CA12	ENSG00000074410	NM_182751	NM_178229	HCAR3	8843	DKK3	ENSG00000050165
SEMA3C	ENSG00000075223	NTN4	ENSG00000074527	NM_001172303	NM_014875	SCO2	9997	AMY2B	ENSG00000051415
ITM2A	ENSG00000078596	KRT6B	ENSG00000074729	NM_001786	NM_014176	KMO	8564	SPO11	ENSG00000054796
PCM1	ENSG00000078674	SEMA3C	ENSG00000075223	NM_001123	NM_001204183	ISG15	9636	DNAH17	ENSG00000055468
PTPRC	ENSG00000081237	DCX	ENSG00000077279	NM_016195	NM_001204221	OAS1	4938	SYCP2	ENSG00000059622
PCDHGA10	ENSG00000081853	FBLN1	ENSG00000077942	NM_004523	NM_182751	AQP9	366	LZTS1	ENSG00000061337
FYB	ENSG00000082074	FAP	ENSG00000078098	NM_018131	NM_001172303	MARCO	8685	DGAT2	ENSG00000062282
PGR	ENSG00000082175	PCM1	ENSG00000078674	NM_005063	NM_001786	JAK2	3717	CHI3L2	ENSG00000064886
C1orf34	ENSG00000085831	TAP2	ENSG00000080469	NM_005445	NM_005411	IL15	3600	C11orf8	ENSG00000066382
CEACAM6	ENSG00000086548	PGR	ENSG00000082175	NM_004725	NM_016195	TNFAIP6	7130	COPEB	ENSG00000067082
PTHLH	ENSG00000087494	SNX10	ENSG00000086300	NM_020200	NM_004523	XAF1	54739	OATL1	ENSG00000068354
NQO1	ENSG00000088483	CEACAM6	ENSG00000086548	NM_005746	NM_018131	PLA2G7	7941	GAL	ENSG00000069482
SLC4A11	ENSG00000088836	MMP2	ENSG00000087245	NM_145307	NM_020200	IGSF6	10261	PABPL1	ENSG00000070756
EVL	ENSG00000089465	PTHLH	ENSG00000087494	NM_001080449	NM_032997	AIM2	9447	CAMK2A	ENSG00000070808
BIRC5	ENSG00000089685	C20orf1	ENSG00000088325	NM_013451	NM_145307	EPB41L3	23136	TRIP13	ENSG00000071539
RGS1	ENSG00000090104	NQO1	ENSG00000088483	NM_002417	NM_001080449	TFEC	22797	FBXW1B	ENSG00000072803
LYZ	ENSG00000090382	GCN1L1	ENSG00000089154	NM_003641	NM_014881	KCNJ2	3759	PTGS2	ENSG00000073756
FLT3LG	ENSG00000090554	BIRC5	ENSG00000089685	NM_001033	NM_002417	KLRC1	3821	CA12	ENSG00000074410
FCGBP	ENSG00000090920	RGS1	ENSG00000090104	NM_024081	NM_003641	KLRC2	3822	KRT6B	ENSG00000074729
TF	ENSG00000091513	FCGBP	ENSG00000090920	NR_002819	NM_001033	GK	2710	CORTBP2	ENSG00000077063
ESR1	ENSG00000091831	ITGA6	ENSG00000091409	NM_024650	NM_004111	KLRC3	3823	SPAG6	ENSG00000077327
TRPM7	ENSG00000092439	ESR1	ENSG00000091831	NM_014578	NM_138788	CCR2	729230	PKD2L2	ENSG00000078795
PHGDH	ENSG00000092621	TRPM7	ENSG00000092439	NM_002335	NM_004031	IRF7	3665	AFM	ENSG00000079557
GABRP	ENSG00000094755	PHGDH	ENSG00000092621	NM_001031	NM_001256371	IFI35	3430	CXCL2	ENSG00000081041
GSTA2	ENSG00000096087	GABRP	ENSG00000094755	NM_138788	NM_002427	PTCH1	5727	PCDHA4	ENSG00000081842
LTB	ENSG00000096158	GSTA2	ENSG00000096087	NM_001256371	NM_001130862	IDO1	3620	PCDHA1	ENSG00000082929
LGALS2	ENSG00000100079	LGALS2	ENSG00000100079	NM_001814	NM_005480	KCNJ15	3772	C4orf6	ENSG00000086548
XBP1	ENSG00000100219	XBP1	ENSG00000100219	NM_002427	NM_012291	CST7	8530	CEACAM6	ENSG00000086696
CHKL	ENSG00000100288	CHKL	ENSG00000100288	NR_003932	NM_001982	STX11	8676	HSD17B2	ENSG00000087111
IL2RB	ENSG00000100385	COCH	ENSG00000100473	NM_012291	NM_006530	GZMH	2999	PIGS	ENSG00000087494
GZMB	ENSG00000100453	CHGA	ENSG00000100604	NM_001798	NM_001032283	FPR2	2358	PTHLH	ENSG00000088782
CHGA	ENSG00000100604	SERPINA3	ENSG00000100665	NM_001982	NM_003362	APOBEC3A	200315	DEFB127	ENSG00000089006
SERPINA3	ENSG00000100665	MMP9	ENSG00000100985	NM_004990	NM_014708	APOBEC3A_B	100913187	SNX5	ENSG00000089154
SLA2	ENSG00000101082	BMP7	ENSG00000101144	NM_006530	NM_031299	FYB	2533	GCN1L1	ENSG00000089225
EEF1A2	ENSG00000101210	EEF1A2	ENSG00000101210	NM_001032283	NM_003920	GPR56	9289	TBX5	ENSG00000089250
GABRE	ENSG00000102287	MYL9	ENSG00000101335	NM_003362	NR_026661	IL1RN	3557	NOS1	ENSG00000090020
MAGED2	ENSG00000102316	SRPX	ENSG00000101955	NM_001143819	NM_145061	SAMD4A	23034	SLC9A1	ENSG00000090920
TNFSF13B	ENSG00000102524	PLS3	ENSG00000102024	NM_014708	NM_001042517	HSPA6	3310	FCGBP	ENSG00000091831
KLF5	ENSG00000102554	MAGED2	ENSG00000102316	NM_003920	NM_005192	SECTM1	6398	ESR1	ENSG00000092529
TNRC9	ENSG00000103460	KLF5	ENSG00000102554	NM_001130963	NM_001204416	RSAD2	91543	CAPN3	ENSG00000095370
CA2	ENSG00000104267	SLC7A5	ENSG00000103257	NR_026661	NM_175748	IFI44	10561	SH2D3C	ENSG00000099250
SFRP1	ENSG00000104332	TNRC9	ENSG00000103460	NM_014059	NM_003384	FCGR1B	2210	NRP1	ENSG00000099849
NDRG1	ENSG00000104419	CA2	ENSG00000104267	NM_144777	NM_007086	TRDV3	28516	C11orf13	ENSG00000099901
TNNT1	ENSG00000105048	SFRP1	ENSG00000104332	NM_145061	NM_152446	FCGR1A	2209	RANBP1	ENSG00000099956
EBI3	ENSG00000105246	NDRG1	ENSG00000104419	NM_006644	NM_001039841	FCGR1C	100132417	SMARCB1	ENSG00000099957
TJP3	ENSG00000105289	TNNT1	ENSG00000105048	NM_001042517	NR_038254	IFIT2	3433	P2RXL1	ENSG00000100024
CD79A	ENSG00000105369	TJP3	ENSG00000105289	NM_005842	NM_014783	NAMPT	10135	UPB1	ENSG00000100261
NKG7	ENSG00000105374	CEACAM5	ENSG00000105388	NM_022060	NM_001211	LAP3	51056	CBX6	ENSG00000100503
CEACAM5	ENSG00000105388	PTN	ENSG00000105894	NM_014045	NM_170589	OAS3	4940	NIN	ENSG00000100591
FKBP8	ENSG00000105701	CAV2	ENSG00000105971	NM_006084	NM_002875	MAFB	9935	C14orf3	ENSG00000100867
TFEC	ENSG00000105967	MET	ENSG00000105976	NM_017769	NM_016359	DYSF	8291	DHRS2	ENSG00000101104
MET	ENSG00000105976	AQP1	ENSG00000106125	NM_005192	NM_024908	SLAMF8	56833	C20orf119	ENSG00000101144
AGR2	ENSG00000106541	AGR2	ENSG00000106541	NM_001244189	NM_004701	SIGLEC1	6614	BMP7	ENSG00000101210
AKR1B10	ENSG00000106580	AKR1B10	ENSG00000106580	NM_015351	NM_138555	RAB20	55647	EEF1A2	ENSG00000101460
ASPN	ENSG00000106819	ASPN	ENSG00000106819	NM_175748	NM_152259	APOL6	80830	MAP1LC3A	ENSG00000101489
GATA3	ENSG00000107485	ECM2	ENSG00000106823	NM_007192	NM_183376	SMCO4	56935	BRUNOL4	ENSG00000101782
DKK1	ENSG00000107984	GATA3	ENSG00000107485	NM_018353	NM_007280	HERC5	51191	SUDD	ENSG00000101850
KRT23	ENSG00000108244	CXCL12	ENSG00000107562	NM_007086	NM_018365	P2RY13	53829	OA1	ENSG00000101888
PSMD3	ENSG00000108344	ACTA2	ENSG00000107796	NM_001039841	NM_014736	TLR7	51284	NXT2	ENSG00000101892
COL1A1	ENSG00000108821	DKK1	ENSG00000107984	NM_014783	NM_017858	KLRF1	51348	ATP1B4	ENSG00000102287
SLC16A6	ENSG00000108932	KRT23	ENSG00000108244	NM_001211	NM_003981	FFAR2	2867	GABRE	ENSG00000102869
SLC9A3R1	ENSG00000109062	COL1A1	ENSG00000108821	NM_170589	NM_001761			CES1	ENSG00000103313
AREG	ENSG00000109321	SLC9A3R1	ENSG00000109062	NM_016359	NM_001199053			MEFV	ENSG00000104267
INPP4B	ENSG00000109452	AREG	ENSG00000109321	NM_024908	NM_005030			CA2	ENSG00000104341
CPE	ENSG00000109472	CPE	ENSG00000109472	NM_004701	NM_005946			LAPTM4B	ENSG00000104447
GALNT7	ENSG00000109586	GALNT7	ENSG00000109586	NM_138555	NM_005949			TRPS1	ENSG00000104732
TRIM2	ENSG00000109654	TRIM2	ENSG00000109654	NM_152259	NM_005952			PDE7A	ENSG00000105141
UGDH	ENSG00000109814	CRYAB	ENSG00000109846	NR_037601	NM_002996			CASP14	ENSG00000105388
CRYAB	ENSG00000109846	ZNF145	ENSG00000109906	NM_012428	NM_001100625			CEACAM5	ENSG00000105609
ZNF145	ENSG00000109906	FNBP4	ENSG00000109920	NM_003981	NM_031476			LILRB5	ENSG00000105675
FNBP4	ENSG00000109920	CCND1	ENSG00000110092	NM_024339	NM_030928			ATP4A	ENSG00000106013
CCND1	ENSG00000110092	MMP12	ENSG00000110347	NM_014048	NM_002705			ANKRD7	ENSG00000106580
FOLR1	ENSG00000110195	DDX6	ENSG00000110367	NM_001199022	NM_024745			AKR1B10	ENSG00000106819
DDX6	ENSG00000110367	SCGB2A2	ENSG00000110484	NM_005030	NM_018124			ASPN	ENSG00000107263
SCGB2A2	ENSG00000110484	KRT18	ENSG00000111057	NM_005953	NM_016095			GRF2	ENSG00000107984
POU2AF1	ENSG00000110777	SCNN1A	ENSG00000111319	NM_005946	NM_031965			DKK1	ENSG00000107987
CD69	ENSG00000110848	PPP1R14C	ENSG00000111986	NM_005952	NM_017523			AKR1C3	ENSG00000108244
KRT18	ENSG00000111057	C6orf29	ENSG00000112000	NM_002996	NM_001254			KRT23	ENSG00000108298
SCNN1A	ENSG00000111319	SOD2	ENSG00000112096	NM_030579	NM_024032			RPL19	ENSG00000108344
OAS2	ENSG00000111335	TTK	ENSG00000112742	NM_001740	NM_145663			PSMD3	ENSG00000108671
SLC38A1	ENSG00000111371	GHR	ENSG00000112964	NM_001100625	NM_018304			PSMD11	ENSG00000108759
COL12A1	ENSG00000111799	KIF20A	ENSG00000112984	NM_031476	NM_001168			KRTHA2	ENSG00000109158
PPP1R14C	ENSG00000111986	THBS4	ENSG00000113296	NM_001042371	NM_015982			GABRA4	ENSG00000109321
C6orf29	ENSG00000112000	PRLR	ENSG00000113494	NM_018340	NM_004217			AREG	ENSG00000109971
PSMB9	ENSG00000112082	STC2	ENSG00000113739	NM_015161	NM_006461			HSPA8	ENSG00000110484
SLC22A2	ENSG00000112499	ROPN1	ENSG00000114547	NM_024745	NM_000386			SCGB2A2	ENSG00000110514
HLA-DQA1	ENSG00000112637	MME	ENSG00000114802	NM_018092	NM_144682			MADD	ENSG00000110848
TTK	ENSG00000112742	NKTR	ENSG00000114857	NM_001018159	NM_024302			CD69	ENSG00000110852
C7	ENSG00000112936	CENPA	ENSG00000115163	NM_024939	NM_001067			CLECSF2	ENSG00000111341
GZMK	ENSG00000113088	ITGB6	ENSG00000115221	NM_001605	NM_001264573			MGP	ENSG00000111716
THBS4	ENSG00000113296	IGFBP5	ENSG00000115461	NM_018124	NM_024320			LDHB	ENSG00000111732
STC2	ENSG00000113739	GNLY	ENSG00000115523	NM_016095	NM_032043			AICDA	ENSG00000111799
ROPN1	ENSG00000114547	SF3B1	ENSG00000115524	NM_031965	NM_030630			COL12A1	ENSG00000111846
NKTR	ENSG00000114857	SDC1	ENSG00000115884	NM_017523	NM_001071			GCNT2	ENSG00000112000
ZAP70	ENSG00000115085	ATP6V1B1	ENSG00000116039	NM_015626	NM_006101			C6orf29	ENSG00000112337
CENPA	ENSG00000115163	GBP1	ENSG00000117228	NM_014573	NM_006938			SLC17A2	ENSG00000112936
ITGB6	ENSG00000115221	CDC20	ENSG00000117399	NM_001304	NM_001039535			C7	ENSG00000113209
STAT1	ENSG00000115415	ARTN	ENSG00000117407	NM_015355	NM_173529			PCDHB5	ENSG00000113296
IGFBP5	ENSG00000115461	STAG1	ENSG00000118007	NM_001254	NM_001048201			THBS4	ENSG00000113600
GNLY	ENSG00000115523	CTGF	ENSG00000118523	NM_002087	NM_031218			C9	ENSG00000113924
SF3B1	ENSG00000115524	OLFM3	ENSG00000118733	NM_006310	NM_145326			HGD	ENSG00000114200
SDC1	ENSG00000115884	SPP1	ENSG00000118785	NM_002265	NR_037194			BCHE	ENSG00000114802
PLEK	ENSG00000115956	RARRES1	ENSG00000118849	NM_018129	NM_033468			MME	ENSG00000114854
ATP6V1B1	ENSG00000116039	ACYP1	ENSG00000119640	NM_005486	NM_001136007			TNNC1	ENSG00000115221
CD2	ENSG00000116824	IFIT2	ENSG00000119922	NM_018304	NM_004363			ITGB6	ENSG00000115310
SLAM	ENSG00000117090	GRIA2	ENSG00000120251	NR_029493	NM_002483			RTN4	ENSG00000115523
CD48	ENSG00000117091	DUSP4	ENSG00000120875	NM_015462	NM_152677			GNLY	ENSG00000115607
PLA2G2D	ENSG00000117215	CLU	ENSG00000120885	NM_004710	NM_001195135			IL18RAP	ENSG00000115850
GBP1	ENSG00000117228	RDH10	ENSG00000121039	NM_001168	NM_001252			LCT	ENSG00000116039
CDC20	ENSG00000117399	ABCC11	ENSG00000121270	NM_002532	NM_001105578			ATP6V1B1	ENSG00000116675
ARTN	ENSG00000117407	KLRC4	ENSG00000121373	NM_015982	NM_018154			DNAJC6	ENSG00000116711
TNFSF6	ENSG00000117560	KLRC2	ENSG00000121374	NM_004217	NM_004335			PLA2G4A	ENSG00000117298
HSD11B1	ENSG00000117594	CALD1	ENSG00000122786	NM_006461	NM_198477			ECE1	ENSG00000117322
STAG1	ENSG00000118007	ITPR2	ENSG00000123104	NM_000386	NM_001217			CR2	ENSG00000117407
OLFM3	ENSG00000118733	COL10A1	ENSG00000123500	NM_015194	NM_004851			ARTN	ENSG00000118231
SPP1	ENSG00000118785	SLPI	ENSG00000124107	NM_144682	NM_001105549			CRYGD	ENSG00000118733
RARRES1	ENSG00000118849	PARD6B	ENSG00000124171	NM_001067	NM_001165931			OLFM3	ENSG00000120156
ACYP1	ENSG00000119640	CSE1L	ENSG00000124207	NM_001264573	NM_001130009			TEK	ENSG00000120251
IFIT4	ENSG00000119917	CHST8	ENSG00000124302	NM_018509	NM_024322			GRIA2	ENSG00000120659
IFIT2	ENSG00000119922	TNXB	ENSG00000124495	NM_032043	NM_001809			TNFSF11	ENSG00000121039
GRIA2	ENSG00000120251	H4FN	ENSG00000124526	NM_030630	NM_014439			RDH10	ENSG00000121054
GPR31	ENSG00000120436	H1F3	ENSG00000124529	NM_005151	NR_045683			NME2	ENSG00000121270
DUSP4	ENSG00000120875	H1F1	ENSG00000124575	NM_001071	NM_031942			ABCC11	ENSG00000121578
ADRA1A	ENSG00000120907	TREM1	ENSG00000124610	NM_006101	NM_152524			B4GALT4	ENSG00000123094
RDH10	ENSG00000121039	SCGB1D2	ENSG00000124731	NM_001943	NM_201266			C12orf2	ENSG00000123496
ABCC11	ENSG00000121270	SCGB2A1	ENSG00000124935	NM_001039535	NM_020651			IL13RA2	ENSG00000123901
KLRC4	ENSG00000121373	MT1K	ENSG00000124939	NM_173529	NM_004336			GPR72	ENSG00000124435
KLRC2	ENSG00000121374	C20orf114	ENSG00000125144	NM_001136180	NM_152515			PSG9	ENSG00000124575
CCR2	ENSG00000121807	G1P3	ENSG00000125999	NM_148923	NM_005915			H1F3	ENSG00000124827
PRG1	ENSG00000122862	FGD3	ENSG00000126709	NM_004152	NM_000465			GCM2	ENSG00000124882
ITPR2	ENSG00000123104	MACF1	ENSG00000127084	NM_001048201	NM_018410			EREG	ENSG00000124935
COL10A1	ENSG00000123500	AKAP9	ENSG00000127603	NM_139314	NM_182802			SCGB1D2	ENSG00000124939
ZNF83	ENSG00000123872	VGF	ENSG00000127914	NM_000201	NM_021067			SCGB2A1	ENSG00000125245
SLPI	ENSG00000124107	CDO1	ENSG00000128564	NM_031218	NM_080607			GPR18	ENSG00000125266
PARD6B	ENSG00000124171	LBP	ENSG00000129596	NM_133473	NM_002466			EFNB2	ENSG00000125686
CSE1L	ENSG00000124207	IGHG1	ENSG00000129988	NM_145326	NM_003881			PPARBP	ENSG00000125691
TNXB	ENSG00000124495	CNN1	ENSG00000130076	NR_037194	NM_033421			RPL23	ENSG00000125816
H4FN	ENSG00000124526	HBA2	ENSG00000130176	NM_033468	NM_002592			NKX2-4	ENSG00000125864
H1F3	ENSG00000124529	ASS	ENSG00000130654	NM_004596	NM_005225			BFSP1	ENSG00000125878
H1F1	ENSG00000124575	DNMT1	ENSG00000130707	NM_001195135	NM_002895			TCF15	ENSG00000125999
SCGB1D2	ENSG00000124610	PPP1R1B	ENSG00000130816	NM_005762	NM_172006			C20orf114	ENSG00000126258
SCGB2A1	ENSG00000124935	EIF5A	ENSG00000131771	NM_001033026	NM_198433			FXYD1	ENSG00000126733
MT1K	ENSG00000124939	MATN2	ENSG00000132507	NM_199054	NM_017613			DACH2	ENSG00000127603
AUTL1	ENSG00000125144	RARRES3	ENSG00000132561	NM_032737	NM_001178010			MACF1	ENSG00000130076
C20orf114	ENSG00000125703	CRIP1	ENSG00000133321	NM_001130823	NR_024494			IGHG1	ENSG00000130222
G1P3	ENSG00000125999	XLKD1	ENSG00000133512	NR_002944	NM_006739			GADD45G	ENSG00000130654
DACH2	ENSG00000126709	LOXL2	ENSG00000133800	NM_018154	NM_015653			HBA2	ENSG00000130704
EVI2A	ENSG00000126733	ADAMDEC1	ENSG00000134013	NM_004335	NM_016426			C20orf40	ENSG00000130779
FGD3	ENSG00000126860	CCNB1	ENSG00000134028	NM_001533	NR_003267			RSN	ENSG00000130827
IAN4L1	ENSG00000127084	GSTM1	ENSG00000134057	NM_198477	NM_024053			PLXNA3	ENSG00000130860
IGLL1	ENSG00000127360	GSTM5	ENSG00000134184	NM_001217	NM_148674			LRE1	ENSG00000131059
BBOX1	ENSG00000128322	GSTM3	ENSG00000134201	NM_006270	NM_001248			C20orf71	ENSG00000131650
LBP	ENSG00000129151	IL6ST	ENSG00000134202	NM_004851	NM_020242			KREMEN2	ENSG00000131759
IGHM	ENSG00000129988	DSC2	ENSG00000134352	NM_001105549	NM_018725			RARA	ENSG00000131771
IGHG3	ENSG00000130076	DSC3	ENSG00000134755	NM_001190764	NM_004526			PPP1R1B	ENSG00000132204
IGHG1	ENSG00000130176	TCN1	ENSG00000134762	NM_001165931	NM_005496			C18orf2	ENSG00000133083
CNN1	ENSG00000130303	CD36	ENSG00000134827	NM_001130009	NM_001258315			DCAMKL1	ENSG00000133610
BST2	ENSG00000130707	CSN2	ENSG00000135218	NM_024322	NM_001199252			GSTM1	ENSG00000134184
ASS	ENSG00000130816	UGT2B28	ENSG00000135222	NM_001809	NM_001789			GSTM3	ENSG00000134202
DNMT1	ENSG00000131171	CGA	ENSG00000135226	NM_021103	NM_020890			SAA2	ENSG00000134339
SH3BGRL	ENSG00000131203	ELF5	ENSG00000135346	NM_145686	NM_001144978			RERG	ENSG00000134533
INDO	ENSG00000131748	LACRT	ENSG00000135374	NM_003642	NM_001242729			UGT2B28	ENSG00000135226
STARD3	ENSG00000131771	RDH5	ENSG00000135413	NM_031942	NM_014264			EGR4	ENSG00000135625
PPP1R1B	ENSG00000131834	MYBPC1	ENSG00000135437	NM_014905	NM_001957			CHST5	ENSG00000135702
OCLN	ENSG00000132465	ORM1	ENSG00000136025	NM_002759	NM_032117			EGLN1	ENSG00000135766
IGJ	ENSG00000132951	ORM2	ENSG00000136871	NM_020651	NM_018248			TSGA10	ENSG00000135951
LRE1	ENSG00000133106	TLN1	ENSG00000137076	NM_004336	NM_001137608			MYBPC1	ENSG00000136025
EPSTI1	ENSG00000133321	CDSN	ENSG00000137197	NM_152515	NM_005130			TITF1	ENSG00000136352
RARRES3	ENSG00000133512	UBD	ENSG00000137391	NM_005915	NM_002253			SCN2A2	ENSG00000136531
CRIP1	ENSG00000133610	MMP7	ENSG00000137673	NM_000465	NM_001145460			ORM1	ENSG00000136871
ADAMDEC1	ENSG00000133991	TRIM29	ENSG00000137699	NM_018410	NM_002358			ORM2	ENSG00000137076
GSTM1	ENSG00000134028	CLCA2	ENSG00000137975	NM_182802	NM_001237			TLN1	ENSG00000137197
GSTM3	ENSG00000134184	RBP4	ENSG00000138207	NM_021067	NM_024629			CDSN	ENSG00000137391
IL6ST	ENSG00000134202	MSMB	ENSG00000138294	NM_080607	NM_004237			UBD	ENSG00000137457
DSC3	ENSG00000134352	SLC11A3	ENSG00000138449	NM_002466	NM_031966			CLCA2	ENSG00000137975
OASL	ENSG00000134762	BMPR1B	ENSG00000138696	NM_181659	NM_022909			CYP1B1	ENSG00000138061
CD36	ENSG00000135114	CXCL9	ENSG00000138755	NM_001316	NM_005573			ABCG5	ENSG00000138075
CSN2	ENSG00000135218	COL2A1	ENSG00000139219	NM_002592	NM_005733			MSMB	ENSG00000138294
CGA	ENSG00000135222	LUM	ENSG00000139329	NM_152227	NM_001099293			PLCZ1	ENSG00000138588
ELF5	ENSG00000135346	CSAD	ENSG00000139631	NM_005225	NM_001142556			SLC38A4	ENSG00000138808
LACRT	ENSG00000135374	NOVA1	ENSG00000139910	NM_002895	NM_017785			COL2A1	ENSG00000139151
RDH5	ENSG00000135413	IGSF6	ENSG00000140749	NM_198941	NM_198566			DIAPH3	ENSG00000139209
PKIB	ENSG00000135437	CDH11	ENSG00000140937	NM_002999	NM_018369			SLC27A2	ENSG00000139219
MYBPC1	ENSG00000135549	MC1R	ENSG00000141037	NM_003489	NM_022145			COPS3	ENSG00000139734
SKIL	ENSG00000136025	ERBB2	ENSG00000141736	NM_017613	NM_001145678			TOB1	ENSG00000140284
ORM1	ENSG00000136603	GRB7	ENSG00000141738	NM_001178010	NM_001790			ERBB2	ENSG00000141030
ORM2	ENSG00000136871	IGFBP4	ENSG00000141753	NM_006739	NM_005345			IFNAR1	ENSG00000141232
TLN1	ENSG00000137076	NFIC	ENSG00000141905	NM_015653	NM_005346			CYR61	ENSG00000141736
CDSN	ENSG00000137197	CDCA1	ENSG00000143228	NM_016426	NM_002263			DMRTB1	ENSG00000142166
IRF4	ENSG00000137265	ANXA9	ENSG00000143412	NM_148674	NM_001025366			MCL1	ENSG00000142871
UBD	ENSG00000137391	S100A8	ENSG00000143546	NM_001248	NM_018132			C1orf10	ENSG00000143006
TMPRSS4	ENSG00000137457	S100A7	ENSG00000143556	NM_020242	NM_003318			S100A8	ENSG00000143384
MMP7	ENSG00000137648	ARHB	ENSG00000143878	NM_006407	NM_025218			S100A7	ENSG00000143536
TRIM29	ENSG00000137673	GOLGA4	ENSG00000144674	NM_001174150	NM_173561			MRPL30	ENSG00000143546
C1orf29	ENSG00000137699	COL8A1	ENSG00000144810	NM_153605	NM_002388			NXPH2	ENSG00000143556
CLCA2	ENSG00000137959	AGTR1	ENSG00000144891	NM_138287	NM_021073			SLC4A10	ENSG00000144182
MPHOSPH1	ENSG00000137975	CCNA2	ENSG00000145386	NM_004526	NM_001901			AXUD1	ENSG00000144227
RBP4	ENSG00000138182	SFRP2	ENSG00000145423	NM_005496	NM_012177			GOLGA4	ENSG00000144290
MSMB	ENSG00000138206	BDP1	ENSG00000145734	NM_001258315	NM_001130699			BDP1	ENSG00000144655
SLC11A3	ENSG00000138207	CXCL14	ENSG00000145824	NM_001199252	NR_037504			CXCL14	ENSG00000144674
BMPR1B	ENSG00000138294	MAGEA2	ENSG00000147379	NM_002447	NM_005345			C1QTNF2	ENSG00000145734
CXCL9	ENSG00000138449	VLDLR	ENSG00000147852	NM_020890	NM_005346			PEG10	ENSG00000145824
COL2A1	ENSG00000138696	CDKN2A	ENSG00000147889	NM_020733	NM_007109			SYTL5	ENSG00000145861
CSAD	ENSG00000138755	UGCG	ENSG00000148154	NM_007027	NM_005345			IL2RG	ENSG00000146743
NOVA1	ENSG00000138808	LCN2	ENSG00000148346	NM_003071	NM_005346			MAGEA2	ENSG00000147041
IGSF6	ENSG00000139219	ADM	ENSG00000148926	NM_018290	NM_007109			MAGEA12	ENSG00000147168
MC1R	ENSG00000139631	TAGLN	ENSG00000149591	NR_024497	NM_005345			NFIB	ENSG00000147379
ERBB2	ENSG00000139910	MMP1	ENSG00000149968	NM_014264	NM_005346			IFNA7	ENSG00000147381
GRB7	ENSG00000140749	THRSP	ENSG00000151365	NM_001957	NM_007109			PTGES	ENSG00000147862
IGFBP4	ENSG00000141037	AKR1C2	ENSG00000151632	NM_018248	NM_007109			LCN2	ENSG00000147877
NFIC	ENSG00000141736	GFRA1	ENSG00000151892	NM_006527	NM_007109			TCF8	ENSG00000148344
CD3Z	ENSG00000141738	SPARCL1	ENSG00000152583	NM_002358	NM_005345			HMGA2	ENSG00000148346
XCL2	ENSG00000141753	MBNL	ENSG00000152601	NM_001237	NM_005346			MMP1	ENSG00000148516
ANXA9	ENSG00000141905	HNRPDL	ENSG00000152795	NM_024629	NM_002263			KLHL1	ENSG00000149948
S100A8	ENSG00000143182	CPB1	ENSG00000153002	NM_004237	NM_007109			AKR1C2	ENSG00000149968
S100A7	ENSG00000143185	UCHL1	ENSG00000154277	NM_003999	NM_002263			CCL28	ENSG00000150298
ARHB	ENSG00000143412	MS4A1	ENSG00000156738	NM_001134779	NM_006716			MBNL	ENSG00000150361
GOLGA4	ENSG00000143546	ARPC4	ENSG00000156983	NM_031966	NM_015852			DDX4	ENSG00000151632
AGTR1	ENSG00000143556	MX1	ENSG00000157601	NM_000919	NM_001205315			IFIT1	ENSG00000151882
AMT	ENSG00000143878	CLSTN2	ENSG00000158258	NM_005573	NM_152703			NRGN	ENSG00000152601
PLAC8	ENSG00000144674	CLIC6	ENSG00000159212	NM_014829	NM_006528			NCAM2	ENSG00000152670
GZMA	ENSG00000144891	PRELP	ENSG00000159391	NM_005733	NM_182776			MRPL39	ENSG00000152777
BDP1	ENSG00000145020	PIP	ENSG00000159763	NM_001964	NM_004456			ATP5J	ENSG00000154146
CXCL14	ENSG00000145287	TFF3	ENSG00000160180	NM_001099293	NM_005431			ADAMTS1	ENSG00000154654
IL2RG	ENSG00000145649	TFF1	ENSG00000160182	NM_001142556	NM_152562			PLCL2	ENSG00000154719
UGCG	ENSG00000145734	PDE9A	ENSG00000160191	NM_002887	NM_001017420			PPP4R1	ENSG00000154723
LCN2	ENSG00000145824	S100B	ENSG00000160307	NM_017785	NM_032336			RAB6B	ENSG00000154734
PAPSS2	ENSG00000145895	S100A2	ENSG00000160675	NM_153485	NM_005914			GAGED3	ENSG00000154822
MMP1	ENSG00000147168	SCGB3A1	ENSG00000161055	NM_018369	NM_033402			TTN	ENSG00000154845
AKR1C2	ENSG00000148154	HBB	ENSG00000161280	NM_022145	NM_018492			FMR2	ENSG00000154917
GFRA1	ENSG00000148346	HBD	ENSG00000161634	NM_005711	NM_018440			FUT6	ENSG00000155622
SPARCL1	ENSG00000148615	DCD	ENSG00000162482	NM_004415	NM_012415			MS4A1	ENSG00000155657
GJA1	ENSG00000149968	AKR7A3	ENSG00000162569	NM_005345	NM_057749			LRP8	ENSG00000155966
IFIT1	ENSG00000150298	G1P2	ENSG00000163017	NM_005346	NM_024094			DSIPI	ENSG00000156413
HNRPDL	ENSG00000151632	ACTG2	ENSG00000163220	NM_002263	NM_005328			XDH	ENSG00000156738
CPB1	ENSG00000151892	S100A9	ENSG00000163568	NM_001025366	NM_203403			H2BFB	ENSG00000157193
CD8A	ENSG00000152583	AIM2	ENSG00000163710	NM_018132	NM_014791			SYNJ1	ENSG00000157514
UCHL1	ENSG00000152661	PCOLCE2	ENSG00000163879	NM_003318	NM_001098802			HOXB13	ENSG00000158125
FMR2	ENSG00000152777	DNALI1	ENSG00000163993	NM_001010853	NM_001827			BTG2	ENSG00000158373
CXCL13	ENSG00000152795	S100P	ENSG00000164025	NM_005891	NM_001012267			PIP	ENSG00000159082
UBE2L6	ENSG00000153002	ADH1B	ENSG00000164082	NM_003472	NM_001042550			TFF3	ENSG00000159184
MS4A1	ENSG00000153563	GRM2	ENSG00000164128	NM_003190	NM_001018049			TFF1	ENSG00000159388
ARPC4	ENSG00000154277	NPY1R	ENSG00000164220	NM_032340	NM_194313			TMPRSS3	ENSG00000159763
MX1	ENSG00000155966	F2RL2	ENSG00000164434	NM_153840	NM_032818			ZFP67	ENSG00000160180
CLSTN2	ENSG00000156234	FABP7	ENSG00000164611	NM_002388	NM_153695			AZGP1	ENSG00000160182
NCF1	ENSG00000156587	PTTG1	ENSG00000164626	NM_005345	NM_015651			SCGB3A1	ENSG00000160183
CLIC6	ENSG00000156738	KCNK5	ENSG00000164692	NM_005346	NM_001735			DCD	ENSG00000160685
BTG2	ENSG00000156983	COL1A2	ENSG00000164761	NM_005345	NM_001037540			AKR7A3	ENSG00000160862
PIP	ENSG00000157601	TNFRSF11B	ENSG00000164825	NM_005346	NM_012310			ACTG2	ENSG00000161055
TFF3	ENSG00000158258	DEFB1	ENSG00000164949	NM_005345	NM_006733			INHBB	ENSG00000161634
TFF1	ENSG00000158517	GEM	ENSG00000165269	NM_005346	NM_002764			GABRB1	ENSG00000162482
PDE9A	ENSG00000159212	AQP7	ENSG00000165390	NM_005345	NM_001170553			GK2	ENSG00000163017
S100B	ENSG00000159388	ANXA8	ENSG00000165474	NM_005346	NM_022148			ICOS	ENSG00000163083
CD3E	ENSG00000159763	GJB2	ENSG00000165659	NM_002263	NR_030581			ALB	ENSG00000163288
S100A2	ENSG00000160180	DACH	ENSG00000165795	NM_002263	NM_001289			CPA3	ENSG00000163296
AZGP1	ENSG00000160182	NDRG2	ENSG00000165949	NM_015060	NM_002882			GRM2	ENSG00000163600
SCGB3A1	ENSG00000160191	IFI27	ENSG00000166285	NM_004760				AGXT2L1	ENSG00000163631
ZNFN1A3	ENSG00000160307	BF	ENSG00000166308	NM_006716				HPGD	ENSG00000163751
CCL5	ENSG00000160585	C4A	ENSG00000166426	NM_019004				NPY1R	ENSG00000164082
DCD	ENSG00000160675	CRABP1	ENSG00000166509	NM_020186				GDF9	ENSG00000164089
MPP3	ENSG00000160862	CLECSF1	ENSG00000166628	NM_001127500				FABP7	ENSG00000164120
RACGAP1	ENSG00000161055	SERPINB5	ENSG00000166670	NM_015135				DEFB1	ENSG00000164128
AKR7A3	ENSG00000161405	MMP10	ENSG00000167434	NM_005542				TMC1	ENSG00000164404
G1P2	ENSG00000161570	CA4	ENSG00000167552	NM_015852				CARD9	ENSG00000164434
FY	ENSG00000161634	TUBA1	ENSG00000167614	NM_001306				RAPSN	ENSG00000164825
ACTG2	ENSG00000161647	TTYH1	ENSG00000167641	NM_152703				MYH6	ENSG00000165091
CTSS	ENSG00000161800	PPP1R14A	ENSG00000167653	NM_182776				C4A	ENSG00000165683
S100A9	ENSG00000162482	PSCA	ENSG00000167658	NM_022740				C21orf15	ENSG00000165917
AIM2	ENSG00000162569	EEF2	ENSG00000167749	NM_004456				SERPINB2	ENSG00000166094
CTLA4	ENSG00000162708	KLK4	ENSG00000167754	NM_005431				CLECSF1	ENSG00000166308
PCOLCE2	ENSG00000163017	KLK5	ENSG00000167757	NM_152562				STX3A	ENSG00000166355
DNALI1	ENSG00000163131	KLK11	ENSG00000167772	NM_001017420				PHB	ENSG00000166401
S100P	ENSG00000163220	ANGPTL4	ENSG00000167779	NM_005914				ZNF226	ENSG00000166509
ADH1B	ENSG00000163568	IGFBP6	ENSG00000168306	NM_015364				PSCA	ENSG00000166900
GRM2	ENSG00000163599	ACOX2	ENSG00000168405	NM_033402				KLK4	ENSG00000167085
NPY1R	ENSG00000163710	CMAH	ENSG00000168542	NM_018492				LRP1B	ENSG00000167380
STARD4	ENSG00000163879	COL3A1	ENSG00000168685	NM_004318				SFTPB	ENSG00000167653
FABP7	ENSG00000163993	IL7R	ENSG00000168760	NM_001080416				MAT2A	ENSG00000167749
TLX3	ENSG00000164025	GABBR1	ENSG00000168856	NM_018440				LETM1	ENSG00000168702
PTTG1	ENSG00000164082	TPM2	ENSG00000169035	NM_012415				CXCL10	ENSG00000168878
COL1A2	ENSG00000164128	KLK7	ENSG00000169083	NM_057749				GP2	ENSG00000168906
DEFB1	ENSG00000164131	AR	ENSG00000169245	NM_024094				RNASE3	ENSG00000168924
FBP1	ENSG00000164211	CXCL10	ENSG00000169347	NM_005328				IL8	ENSG00000169245
ANXA8	ENSG00000164434	GP2	ENSG00000169429	NM_203403				SPRR1B	ENSG00000169347
GJB2	ENSG00000164438	IL8	ENSG00000169469	NM_014791				GJB1	ENSG00000169397
DACH	ENSG00000164611	SPRR1B	ENSG00000169710	NM_000700				ALOX15B	ENSG00000169429
IFI27	ENSG00000164692	FASN	ENSG00000170058	NM_001098802				FABP6	ENSG00000169469
NOLC1	ENSG00000164825	ALOX15B	ENSG00000170086	NM_001827				FABP4	ENSG00000169562
BF	ENSG00000165140	SERPINA1	ENSG00000170323	NM_001012267				FOS	ENSG00000169742
C4A	ENSG00000165390	FABP4	ENSG00000170477	NM_024642				PROL3	ENSG00000170058
CRABP1	ENSG00000165474	KRT5	ENSG00000170716	NM_001042550				UGT2B7	ENSG00000170231
PRKCB1	ENSG00000165659	IGHV@	ENSG00000171201	NR_027406				KRT17	ENSG00000170323
CLECSF1	ENSG00000165949	PROL3	ENSG00000171209	NM_001018049				NAT1	ENSG00000170345
HLA-DQA2	ENSG00000166197	CSN3	ENSG00000171234	NM_194313				FGB	ENSG00000171201
SERPINB5	ENSG00000166285	UGT2B7	ENSG00000171342	NM_015651				APOD	ENSG00000171234
MMP10	ENSG00000166308	KRT17	ENSG00000171428	NM_004878				IGKC	ENSG00000171342
CD3D	ENSG00000166426	NAT1	ENSG00000171564	NM_001039091				TPSB2	ENSG00000171428
TTYH1	ENSG00000166501	FGB	ENSG00000171791	NR_027783				B3GALT1	ENSG00000171564
PSCA	ENSG00000166509	BCL2	ENSG00000171848	NM_012310				MAGEA6	ENSG00000172040
KLK4	ENSG00000166623	RRM2	ENSG00000172040	NM_181672				HTATIP	ENSG00000172056
KLK5	ENSG00000166628	APOD	ENSG00000172201	NM_006733				TLR10	ENSG00000172236
KLK11	ENSG00000166670	ID4	ENSG00000172236	NM_002764				GSTA5	ENSG00000172318
ANGPTL4	ENSG00000167286	TPSB2	ENSG00000172493	NM_144658				MMP3	ENSG00000172645
ACOX2	ENSG00000167614	MLLT2	ENSG00000173636	NM_000194				ASCL3	ENSG00000172747
TAP1	ENSG00000167653	PRSS2	ENSG00000174156	NM_022148				DEFB104	ENSG00000172977
CMAH	ENSG00000167749	GSTA5	ENSG00000174697	NM_006306				IGHG2	ENSG00000173128
IL7R	ENSG00000167754	LEP	ENSG00000174719	NM_005334				IGHG4	ENSG00000174123
GABBR1	ENSG00000167757	SPANXD	ENSG00000174827	NM_013230				AK3	ENSG00000174156
AR	ENSG00000167772	PDZK1	ENSG00000174876					MBD3L2	ENSG00000174813
CXCL10	ENSG00000168306	AMY1A	ENSG00000175352					C14orf39	ENSG00000175007
CXCL11	ENSG00000168394	C11orf14	ENSG00000175445					HLA-DQA1	ENSG00000175862
GP2	ENSG00000168405	LPL	ENSG00000176485					TH	ENSG00000176722
IL8	ENSG00000168685	HRASLS3	ENSG00000177099					CHRM4	ENSG00000176782
CDW52	ENSG00000168760	IGHG2	ENSG00000177145					KRTAP4-9	ENSG00000177099
FASN	ENSG00000169083	IGHG4	ENSG00000177649					FAM12B	ENSG00000177145
SERPINA1	ENSG00000169245	DF	ENSG00000178124					LOR	ENSG00000177231
FABP4	ENSG00000169248	H2AFQ	ENSG00000178338						ENSG00000177607
KRT5	ENSG00000169347	ZNF354B	ENSG00000178363						ENSG00000179008
IGHV@	ENSG00000169429	CALML3	ENSG00000179877						ENSG00000179593
PROL3	ENSG00000169442	COL5A2	ENSG00000180160						ENSG00000180127
CSN3	ENSG00000169710	C4orf7	ENSG00000181019						ENSG00000180129
UGT2B7	ENSG00000169742	TSSC3	ENSG00000181617						ENSG00000180176
KRT17	ENSG00000170086		ENSG00000181649						ENSG00000180699
NAT1	ENSG00000170323								ENSG00000181088
FGG	ENSG00000170477								ENSG00000181549
FGB	ENSG00000170716								ENSG00000181552
BCL2	ENSG00000171201								ENSG00000182043
RRM2	ENSG00000171209
APOD	ENSG00000171234
IGKC	ENSG00000171342
TPSB2	ENSG00000171428
EVI2B	ENSG00000171557
MLLT2	ENSG00000171564
RASGRP1	ENSG00000171791
CCL19	ENSG00000171848
PRSS2	ENSG00000172040
CD7	ENSG00000172056
GSTA5	ENSG00000172236
LEP	ENSG00000172275
SPANXD	ENSG00000172493
PDZK1	ENSG00000172575
AMY1A	ENSG00000172724
C11orf14	ENSG00000173636
PCSK1	ENSG00000173762
LPL	ENSG00000174156
SCAND2	ENSG00000174697
IGHG2	ENSG00000174719
IGHG4	ENSG00000174827
DF	ENSG00000174876
H2AFQ	ENSG00000175352
ZNF354B	ENSG00000175426
C4orf7	ENSG00000175445
PTPRCAP	ENSG00000176091
	ENSG00000176700
	ENSG00000177099
	ENSG00000177145
	ENSG00000177649
	ENSG00000178124
	ENSG00000178338
	ENSG00000180127
	ENSG00000180160
	ENSG00000181549
	ENSG00000181617
	ENSG00000181667
