# Supplementary material for: Tensor decomposition-based unsupervised feature extraction applied to matrix products for multi-view data processing
Source: PLoS One. 2017 Aug 25;12(8):e0183933. doi: 10.1371/journal.pone.0183933 (PMC5571984; doi:10.1371/journal.pone.0183933)
Supplement: S2 Table — Lists of genes associated with five gene singular value vectors. (CSV) [file pone.0183933.s004.csv]

> 1
MAPT TFAP2B PRSS3 LTF CLK1 SYT13 CA12 PCDHGA10 CEACAM6 PTHLH RGS1 FCGBP ESR1 CHGA SERPINA3 EEF1A2 CA2 TNNT1 CEACAM5 AGR2 GATA3 KRT23 COL1A1 AREG FNBP4 CCND1 SCGB2A2 KRT18 SCNN1A C6orf29 THBS4 STC2 NKTR IGFBP5 ATP6V1B1 OLFM3 ACYP1 GRIA2 ABCC11 SLPI SCGB1D2 SCGB2A1 C20orf114 OLFM1 CRIP1 GSTM1 GSTM3 TCN1 CSN2 UGT2B28 CGA LACRT MYBPC1 ORM1 CDSN MPHOSPH1 MSMB BMPR1B COL2A1 NOVA1 ANXA9 S100A7 AGTR1 GFR…
> 2
TFAP2B NFIX PRSS3 FOXC1 SEMA3C CEACAM6 GABRP TNRC9 FKBP8 AGR2 KRT23 CPE GALNT7 DDX6 SCGB2A2 SCNN1A ROPN1 ITGB6 CDC20 OLFM3 IFIT2 DUSP4 ABCC11 ITPR2 TNXB H4FN H1F3 H1F1 DNMT1 INDO PPP1R1B ELF5 TLN1 UBD MMP7 CLCA2 COL2A1 ATBF1 ERBB2 GRB7 IGFBP4 ARHB SPARCL1 UCHL1 ARPC4 PIP TFF3 AZGP1 MPP3 NPY1R FABP7 PTTG1 CRABP1 SERPINB5 CMAH FASN ALCAM FABP4 CSN3 APOD TPSB2 SERHL SPANXD H2AFQ ZNF354B HTR1A C4orf7
> 3
CD74 KRT6B PTPRC FYB CEACAM6 LYZ TF ESR1 PHGDH GABRP XBP1 SFRP1 MET AGR2 GATA3 KRT23 TRIM2 CRYAB FOLR1 ROPN1 STAT1 IGHG1 CNN1 ADAMDEC1 DSC3 ELF5 TRIM29 C1orf29 SLC11A3 CXCL9 IFIT1 TFF3 TFF1 PDE9A S100B ACTG2 PCOLCE2 ANXA8 NDRG2 CRABP1 SERPINB5 TTYH1 PPP1R14A ANGPTL4 CXCL10 KRT5 IGHV@ KRT17 NAT1 SAA2 GSTA5 LPL IGHG2 IGHG4
> 4
CD38 CCL18 MMP23A SH2D2A TNFRSF17 PUM2 SPI1 ESR1 LTB LGALS2 IL2RB GZMB SLA2 SOLH CD79A NKG7 ASPN PTGDS RAI1 WHSC1 POU2AF1 OAS2 PSMB9 SLC22A2 GZMK STC2 STAT1 GNLY CD2 CD48 PLA2G2D GBP1 GPR31 ADRA1A KLRC4 CCR2 COL10A1 AUTL1 IAN4L1 IGLL1 IGHM IGHG3 IGHG1 INDO OCLN IGJ ADAMDEC1 OASL IRF4 HLA-A UBD CXCL9 CD3Z S100A8 S100A7 AGTR1 PLAC8 GZMA IL2RG DOK2 LCN2 CPB1 CD8A FMR2 MS4A1 MX1 CD3E CCL5 S100A9 AIM2…
> 5
CP COL11A1 PABPL1 KRT6B CEACAM6 ESR1 AKR1B10 DKK1 PSMD3 STC2 ITGB6 SDC1 CDC20 SPP1 RARRES1 RDH10 KLRC2 LBP PPP1R1B IGJ FADS2 KCNK1 ORM1 ORM2 TRIM29 CLCA2 BMPR1B CSAD MC1R ERBB2 GRB7 S100A8 S100A7 LCN2 PAPSS2 MMP1 CPB1 MS4A1 CLIC6 TFF1 FY ACTG2 S100A9 S100P ADH1B NPY1R MMP10 IL8 FABP4 FUT3 NAT1 FGG FGB BCL2 RRM2 RASGRP1 LEP PDZK1 TSSC3
