# Supplementary material for: Tensor decomposition-based unsupervised feature extraction applied to matrix products for multi-view data processing
Source: PLoS One. 2017 Aug 25;12(8):e0183933. doi: 10.1371/journal.pone.0183933 (PMC5571984; doi:10.1371/journal.pone.0183933)
Supplement: S3 Table — Enriched terms when list of genes were uploaded to g profiler. (XLSX) [file pone.0183933.s005.xlsx]

## Sheet: gProfiler
#	signf	p-value	T	Q	Q&T	Q&T/Q	Q&T/T	term ID	t type	t group	t name	t depth	Q&T list
#
1	!	2.87e-09	1532	317	111	0.35	0.072	GO:0002376	BP	3	immune system process	1	ENSG00000004468,ENSG00000005339,ENSG00000010610,ENSG00000011426,ENSG00000012223,ENSG00000019582,ENSG00000023445,ENSG00000043462,ENSG00000048462,ENSG00000054598,ENSG00000055917,ENSG00000075223,ENSG00000078596,ENSG00000081237,ENSG00000082074,ENSG00000086548,ENSG00000090104,ENSG00000090554,ENSG00000091831,ENSG00000100219,ENSG00000100453,ENSG00000100604,ENSG00000101082,ENSG00000102524,ENSG00000104267…
1	!	0.00324	433	317	38	0.12	0.088	GO:0002252	BP	3	immune effector process	2	ENSG00000010610,ENSG00000019582,ENSG00000023445,ENSG00000055917,ENSG00000078596,ENSG00000100219,ENSG00000100453,ENSG00000100604,ENSG00000101082,ENSG00000107485,ENSG00000111335,ENSG00000112936,ENSG00000115085,ENSG00000115415,ENSG00000117090,ENSG00000117228,ENSG00000119917,ENSG00000119922,ENSG00000121807,ENSG00000128322,ENSG00000129988,ENSG00000130303,ENSG00000135114,ENSG00000135218,ENSG00000137265…
1	!	5.06e-06	850	317	68	0.215	0.08	GO:0002682	BP	3	regulation of immune system process	2	ENSG00000004468,ENSG00000005339,ENSG00000010610,ENSG00000012223,ENSG00000019582,ENSG00000023445,ENSG00000043462,ENSG00000054598,ENSG00000055917,ENSG00000081237,ENSG00000082074,ENSG00000090554,ENSG00000091831,ENSG00000100219,ENSG00000101082,ENSG00000102524,ENSG00000104267,ENSG00000104332,ENSG00000105246,ENSG00000105369,ENSG00000107485,ENSG00000108344,ENSG00000108821,ENSG00000109906,ENSG00000112936…
1	!	1.91e-06	617	317	56	0.177	0.091	GO:0002684	BP	3	positive regulation of immune system process	2	ENSG00000004468,ENSG00000005339,ENSG00000010610,ENSG00000012223,ENSG00000019582,ENSG00000023445,ENSG00000043462,ENSG00000054598,ENSG00000055917,ENSG00000081237,ENSG00000082074,ENSG00000090554,ENSG00000091831,ENSG00000100219,ENSG00000101082,ENSG00000102524,ENSG00000104267,ENSG00000105246,ENSG00000105369,ENSG00000107485,ENSG00000108344,ENSG00000109906,ENSG00000112936,ENSG00000113296,ENSG00000115085…
1	!	0.000948	498	317	43	0.136	0.086	GO:0032101	BP	3	regulation of response to external stimulus	1	ENSG00000010610,ENSG00000012223,ENSG00000019582,ENSG00000023445,ENSG00000055917,ENSG00000075223,ENSG00000091831,ENSG00000105976,ENSG00000107485,ENSG00000112936,ENSG00000113296,ENSG00000115085,ENSG00000115956,ENSG00000117090,ENSG00000117407,ENSG00000118785,ENSG00000121807,ENSG00000129988,ENSG00000131203,ENSG00000134352,ENSG00000135218,ENSG00000135413,ENSG00000138755,ENSG00000143185,ENSG00000143546…
1	!	0.00504	1327	317	83	0.262	0.063	GO:0008283	BP	3	cell proliferation	1	ENSG00000004468,ENSG00000008196,ENSG00000010610,ENSG00000012223,ENSG00000013441,ENSG00000019582,ENSG00000048462,ENSG00000054598,ENSG00000078674,ENSG00000086548,ENSG00000087494,ENSG00000089685,ENSG00000090554,ENSG00000091831,ENSG00000100219,ENSG00000102524,ENSG00000102554,ENSG00000104332,ENSG00000104419,ENSG00000105246,ENSG00000105369,ENSG00000105976,ENSG00000107485,ENSG00000109062,ENSG00000109321…
1	!	0.034	192	317	21	0.066	0.109	GO:0070661	BP	3	leukocyte proliferation	2	ENSG00000004468,ENSG00000010610,ENSG00000019582,ENSG00000090554,ENSG00000102524,ENSG00000105246,ENSG00000105369,ENSG00000115085,ENSG00000117090,ENSG00000117215,ENSG00000121807,ENSG00000131203,ENSG00000134352,ENSG00000141736,ENSG00000156738,ENSG00000161405,ENSG00000163599,ENSG00000168685,ENSG00000171791,ENSG00000172724,ENSG00000174697
1	!	0.0398	179	317	20	0.063	0.112	GO:0032943	BP	3	mononuclear cell proliferation	3	ENSG00000004468,ENSG00000010610,ENSG00000019582,ENSG00000102524,ENSG00000105246,ENSG00000105369,ENSG00000115085,ENSG00000117090,ENSG00000117215,ENSG00000121807,ENSG00000131203,ENSG00000134352,ENSG00000141736,ENSG00000156738,ENSG00000161405,ENSG00000163599,ENSG00000168685,ENSG00000171791,ENSG00000172724,ENSG00000174697
1	!	0.000423	536	317	46	0.145	0.086	GO:0009607	BP	3	response to biotic stimulus	1	ENSG00000010610,ENSG00000012223,ENSG00000023445,ENSG00000055917,ENSG00000090382,ENSG00000100219,ENSG00000100604,ENSG00000107485,ENSG00000111335,ENSG00000115415,ENSG00000115523,ENSG00000117228,ENSG00000117560,ENSG00000119917,ENSG00000119922,ENSG00000124107,ENSG00000128322,ENSG00000129988,ENSG00000130303,ENSG00000130707,ENSG00000131203,ENSG00000132465,ENSG00000135114,ENSG00000135218,ENSG00000135413…
1	!	0.000152	518	317	46	0.145	0.089	GO:0043207	BP	3	response to external biotic stimulus	2	ENSG00000010610,ENSG00000012223,ENSG00000023445,ENSG00000055917,ENSG00000090382,ENSG00000100219,ENSG00000100604,ENSG00000107485,ENSG00000111335,ENSG00000115415,ENSG00000115523,ENSG00000117228,ENSG00000117560,ENSG00000119917,ENSG00000119922,ENSG00000124107,ENSG00000128322,ENSG00000129988,ENSG00000130303,ENSG00000130707,ENSG00000131203,ENSG00000132465,ENSG00000135114,ENSG00000135218,ENSG00000135413…
1	!	0.000144	517	317	46	0.145	0.089	GO:0051707	BP	3	response to other organism	3	ENSG00000010610,ENSG00000012223,ENSG00000023445,ENSG00000055917,ENSG00000090382,ENSG00000100219,ENSG00000100604,ENSG00000107485,ENSG00000111335,ENSG00000115415,ENSG00000115523,ENSG00000117228,ENSG00000117560,ENSG00000119917,ENSG00000119922,ENSG00000124107,ENSG00000128322,ENSG00000129988,ENSG00000130303,ENSG00000130707,ENSG00000131203,ENSG00000132465,ENSG00000135114,ENSG00000135218,ENSG00000135413…
1	!	0.0266	528	317	41	0.129	0.078	GO:0098602	BP	3	single organism cell adhesion	1	ENSG00000010610,ENSG00000019582,ENSG00000100219,ENSG00000101082,ENSG00000102524,ENSG00000105246,ENSG00000105388,ENSG00000107485,ENSG00000109906,ENSG00000113296,ENSG00000114547,ENSG00000115085,ENSG00000115956,ENSG00000116824,ENSG00000117090,ENSG00000117091,ENSG00000117215,ENSG00000117228,ENSG00000121807,ENSG00000130707,ENSG00000131203,ENSG00000134352,ENSG00000137076,ENSG00000137265,ENSG00000141736…
1	!	0.0146	497	317	40	0.126	0.08	GO:0016337	BP	3	single organismal cell-cell adhesion	2	ENSG00000010610,ENSG00000019582,ENSG00000100219,ENSG00000101082,ENSG00000102524,ENSG00000105246,ENSG00000105388,ENSG00000107485,ENSG00000109906,ENSG00000113296,ENSG00000114547,ENSG00000115085,ENSG00000115956,ENSG00000116824,ENSG00000117090,ENSG00000117091,ENSG00000117215,ENSG00000121807,ENSG00000130707,ENSG00000131203,ENSG00000134352,ENSG00000137076,ENSG00000137265,ENSG00000141736,ENSG00000143412…
1	!	0.0305	335	317	30	0.095	0.09	GO:0007159	BP	3	leukocyte cell-cell adhesion	3	ENSG00000010610,ENSG00000019582,ENSG00000100219,ENSG00000101082,ENSG00000102524,ENSG00000105246,ENSG00000107485,ENSG00000109906,ENSG00000115085,ENSG00000116824,ENSG00000117090,ENSG00000117091,ENSG00000117215,ENSG00000121807,ENSG00000130707,ENSG00000131203,ENSG00000134352,ENSG00000137265,ENSG00000141736,ENSG00000143546,ENSG00000153563,ENSG00000163220,ENSG00000163599,ENSG00000167286,ENSG00000168685…
1	!	0.0174	309	317	29	0.091	0.094	GO:0070486	BP	3	leukocyte aggregation	4	ENSG00000010610,ENSG00000019582,ENSG00000100219,ENSG00000101082,ENSG00000102524,ENSG00000105246,ENSG00000107485,ENSG00000109906,ENSG00000115085,ENSG00000116824,ENSG00000117090,ENSG00000117091,ENSG00000117215,ENSG00000121807,ENSG00000131203,ENSG00000134352,ENSG00000137265,ENSG00000141736,ENSG00000143546,ENSG00000153563,ENSG00000163220,ENSG00000163599,ENSG00000167286,ENSG00000168685,ENSG00000171791…
1	!	0.0181	261	317	26	0.082	0.1	GO:0022407	BP	3	regulation of cell-cell adhesion	3	ENSG00000010610,ENSG00000019582,ENSG00000100219,ENSG00000102524,ENSG00000105246,ENSG00000107485,ENSG00000109906,ENSG00000115085,ENSG00000116824,ENSG00000117090,ENSG00000117215,ENSG00000121807,ENSG00000130707,ENSG00000131203,ENSG00000134352,ENSG00000137265,ENSG00000141736,ENSG00000156234,ENSG00000163599,ENSG00000167286,ENSG00000168685,ENSG00000171557,ENSG00000171564,ENSG00000172575,ENSG00000172724…
1	!	0.014	211	317	23	0.073	0.109	GO:1903037	BP	3	regulation of leukocyte cell-cell adhesion	4	ENSG00000010610,ENSG00000019582,ENSG00000100219,ENSG00000102524,ENSG00000105246,ENSG00000107485,ENSG00000109906,ENSG00000115085,ENSG00000116824,ENSG00000117090,ENSG00000117215,ENSG00000121807,ENSG00000130707,ENSG00000131203,ENSG00000134352,ENSG00000137265,ENSG00000141736,ENSG00000163599,ENSG00000167286,ENSG00000168685,ENSG00000172575,ENSG00000172724,ENSG00000174697
1	!	0.0219	172	317	20	0.063	0.116	GO:0022409	BP	3	positive regulation of cell-cell adhesion	3	ENSG00000010610,ENSG00000019582,ENSG00000100219,ENSG00000102524,ENSG00000105246,ENSG00000107485,ENSG00000109906,ENSG00000115085,ENSG00000117090,ENSG00000121807,ENSG00000134352,ENSG00000156234,ENSG00000163599,ENSG00000167286,ENSG00000168685,ENSG00000171557,ENSG00000171564,ENSG00000172575,ENSG00000172724,ENSG00000174697
1	!	5.61e-07	937	317	75	0.237	0.08	GO:0006952	BP	3	defense response	1	ENSG00000005339,ENSG00000010610,ENSG00000012223,ENSG00000019582,ENSG00000023445,ENSG00000055917,ENSG00000090382,ENSG00000091831,ENSG00000100453,ENSG00000100604,ENSG00000107485,ENSG00000108344,ENSG00000111335,ENSG00000112936,ENSG00000115085,ENSG00000115221,ENSG00000115415,ENSG00000115523,ENSG00000115884,ENSG00000117090,ENSG00000117091,ENSG00000117215,ENSG00000117228,ENSG00000118785,ENSG00000119917…
1	!	1.85e-08	268	317	37	0.117	0.138	GO:0098542	BP	3	defense response to other organism	2	ENSG00000010610,ENSG00000012223,ENSG00000023445,ENSG00000055917,ENSG00000090382,ENSG00000100604,ENSG00000111335,ENSG00000115415,ENSG00000115523,ENSG00000117228,ENSG00000119917,ENSG00000119922,ENSG00000124107,ENSG00000128322,ENSG00000129988,ENSG00000130303,ENSG00000132465,ENSG00000135114,ENSG00000135218,ENSG00000135413,ENSG00000137265,ENSG00000137959,ENSG00000138755,ENSG00000143546,ENSG00000143556…
1	!	1.73e-11	972	317	87	0.274	0.09	GO:0006955	BP	3	immune response	1	ENSG00000004468,ENSG00000005339,ENSG00000010610,ENSG00000012223,ENSG00000019582,ENSG00000023445,ENSG00000043462,ENSG00000048462,ENSG00000055917,ENSG00000075223,ENSG00000078596,ENSG00000081237,ENSG00000082074,ENSG00000090104,ENSG00000091831,ENSG00000100219,ENSG00000100453,ENSG00000100604,ENSG00000101082,ENSG00000102524,ENSG00000105246,ENSG00000105369,ENSG00000107485,ENSG00000108344,ENSG00000108821…
1	!	0.0396	109	317	15	0.047	0.138	GO:0006959	BP	3	humoral immune response	2	ENSG00000012223,ENSG00000105246,ENSG00000107485,ENSG00000110777,ENSG00000112936,ENSG00000124107,ENSG00000128322,ENSG00000130303,ENSG00000132465,ENSG00000156234,ENSG00000156738,ENSG00000164825,ENSG00000167754,ENSG00000171564,ENSG00000171791
1	!	0.000431	229	317	27	0.085	0.118	GO:0002250	BP	3	adaptive immune response	2	ENSG00000010610,ENSG00000019582,ENSG00000048462,ENSG00000101082,ENSG00000102524,ENSG00000105246,ENSG00000105369,ENSG00000107485,ENSG00000112936,ENSG00000115085,ENSG00000117090,ENSG00000117091,ENSG00000121807,ENSG00000128322,ENSG00000132465,ENSG00000134352,ENSG00000137265,ENSG00000153563,ENSG00000156234,ENSG00000163131,ENSG00000163599,ENSG00000166501,ENSG00000168394,ENSG00000168685,ENSG00000171564…
1	!	0.000359	481	317	43	0.136	0.089	GO:0045087	BP	3	innate immune response	2	ENSG00000005339,ENSG00000012223,ENSG00000023445,ENSG00000055917,ENSG00000091831,ENSG00000100453,ENSG00000100604,ENSG00000107485,ENSG00000108344,ENSG00000111335,ENSG00000112936,ENSG00000115085,ENSG00000115415,ENSG00000117090,ENSG00000117228,ENSG00000119917,ENSG00000119922,ENSG00000124107,ENSG00000125999,ENSG00000126709,ENSG00000128322,ENSG00000129988,ENSG00000130303,ENSG00000130707,ENSG00000132465…
1	!	0.000228	560	317	48	0.151	0.086	GO:0050776	BP	3	regulation of immune response	2	ENSG00000004468,ENSG00000005339,ENSG00000010610,ENSG00000012223,ENSG00000019582,ENSG00000023445,ENSG00000043462,ENSG00000055917,ENSG00000081237,ENSG00000082074,ENSG00000091831,ENSG00000100219,ENSG00000101082,ENSG00000102524,ENSG00000105369,ENSG00000107485,ENSG00000108344,ENSG00000108821,ENSG00000112936,ENSG00000115085,ENSG00000115415,ENSG00000117090,ENSG00000117091,ENSG00000117228,ENSG00000121807…
1	!	0.00392	1319	317	83	0.262	0.063	GO:0048584	BP	3	positive regulation of response to stimulus	1	ENSG00000004468,ENSG00000005339,ENSG00000010610,ENSG00000012223,ENSG00000019582,ENSG00000023445,ENSG00000043462,ENSG00000055917,ENSG00000081237,ENSG00000082074,ENSG00000091831,ENSG00000100219,ENSG00000100453,ENSG00000100604,ENSG00000101082,ENSG00000102524,ENSG00000104332,ENSG00000105369,ENSG00000105701,ENSG00000105976,ENSG00000106541,ENSG00000107485,ENSG00000108344,ENSG00000108821,ENSG00000109062…
1	!	0.0003	197	317	25	0.079	0.127	GO:0032103	BP	3	positive regulation of response to external stimulus	2	ENSG00000019582,ENSG00000055917,ENSG00000105976,ENSG00000113296,ENSG00000117090,ENSG00000117407,ENSG00000121807,ENSG00000129988,ENSG00000131203,ENSG00000134352,ENSG00000138755,ENSG00000143185,ENSG00000143546,ENSG00000143556,ENSG00000144891,ENSG00000145824,ENSG00000156234,ENSG00000163220,ENSG00000167754,ENSG00000169245,ENSG00000169248,ENSG00000169429,ENSG00000170323,ENSG00000172724,ENSG00000175445
1	!	0.00401	91	317	15	0.047	0.165	GO:0050921	BP	3	positive regulation of chemotaxis	3	ENSG00000019582,ENSG00000105976,ENSG00000113296,ENSG00000117090,ENSG00000117407,ENSG00000121807,ENSG00000129988,ENSG00000138755,ENSG00000143556,ENSG00000145824,ENSG00000156234,ENSG00000169245,ENSG00000169248,ENSG00000169429,ENSG00000172724
1	!	0.00462	422	317	37	0.117	0.088	GO:0050778	BP	3	positive regulation of immune response	2	ENSG00000004468,ENSG00000005339,ENSG00000010610,ENSG00000012223,ENSG00000019582,ENSG00000023445,ENSG00000043462,ENSG00000055917,ENSG00000081237,ENSG00000082074,ENSG00000091831,ENSG00000100219,ENSG00000101082,ENSG00000102524,ENSG00000105369,ENSG00000107485,ENSG00000108344,ENSG00000112936,ENSG00000115085,ENSG00000117228,ENSG00000121807,ENSG00000125999,ENSG00000128322,ENSG00000129988,ENSG00000131203…
1	!	7.3e-05	610	317	52	0.164	0.085	GO:0001775	BP	3	cell activation	1	ENSG00000004468,ENSG00000010610,ENSG00000019582,ENSG00000043462,ENSG00000078596,ENSG00000090554,ENSG00000100219,ENSG00000100604,ENSG00000101082,ENSG00000102524,ENSG00000104332,ENSG00000104419,ENSG00000105246,ENSG00000105369,ENSG00000107485,ENSG00000108821,ENSG00000109906,ENSG00000115085,ENSG00000115956,ENSG00000116824,ENSG00000117090,ENSG00000117091,ENSG00000117215,ENSG00000121807,ENSG00000123104…
1	!	0.000677	492	317	43	0.136	0.087	GO:0045321	BP	3	leukocyte activation	2	ENSG00000004468,ENSG00000010610,ENSG00000019582,ENSG00000043462,ENSG00000078596,ENSG00000090554,ENSG00000100219,ENSG00000100604,ENSG00000101082,ENSG00000102524,ENSG00000104332,ENSG00000104419,ENSG00000105246,ENSG00000105369,ENSG00000107485,ENSG00000109906,ENSG00000115085,ENSG00000116824,ENSG00000117090,ENSG00000117091,ENSG00000117215,ENSG00000121807,ENSG00000125144,ENSG00000128322,ENSG00000129988…
1	!	0.00412	420	317	37	0.117	0.088	GO:0046649	BP	3	lymphocyte activation	3	ENSG00000004468,ENSG00000010610,ENSG00000019582,ENSG00000078596,ENSG00000090554,ENSG00000100219,ENSG00000101082,ENSG00000102524,ENSG00000104332,ENSG00000105246,ENSG00000105369,ENSG00000107485,ENSG00000109906,ENSG00000115085,ENSG00000116824,ENSG00000117090,ENSG00000117091,ENSG00000117215,ENSG00000121807,ENSG00000128322,ENSG00000130303,ENSG00000131203,ENSG00000134352,ENSG00000137265,ENSG00000141736…
1	!	0.0367	178	317	20	0.063	0.112	GO:0046651	BP	3	lymphocyte proliferation	4	ENSG00000004468,ENSG00000010610,ENSG00000019582,ENSG00000102524,ENSG00000105246,ENSG00000105369,ENSG00000115085,ENSG00000117090,ENSG00000117215,ENSG00000121807,ENSG00000131203,ENSG00000134352,ENSG00000141736,ENSG00000156738,ENSG00000161405,ENSG00000163599,ENSG00000168685,ENSG00000171791,ENSG00000172724,ENSG00000174697
1	!	0.0216	232	317	24	0.076	0.103	GO:0030098	BP	3	lymphocyte differentiation	4	ENSG00000010610,ENSG00000019582,ENSG00000078596,ENSG00000090554,ENSG00000100219,ENSG00000104332,ENSG00000105369,ENSG00000107485,ENSG00000109906,ENSG00000115085,ENSG00000116824,ENSG00000117090,ENSG00000117215,ENSG00000137265,ENSG00000141736,ENSG00000153563,ENSG00000161405,ENSG00000163599,ENSG00000167286,ENSG00000168685,ENSG00000171791,ENSG00000172575,ENSG00000172724,ENSG00000174697
1	!	0.0321	1048	317	67	0.211	0.064	GO:0042127	BP	3	regulation of cell proliferation	1	ENSG00000004468,ENSG00000008196,ENSG00000010610,ENSG00000012223,ENSG00000019582,ENSG00000086548,ENSG00000087494,ENSG00000089685,ENSG00000090554,ENSG00000091831,ENSG00000100219,ENSG00000102524,ENSG00000102554,ENSG00000104332,ENSG00000104419,ENSG00000105246,ENSG00000107485,ENSG00000109062,ENSG00000109321,ENSG00000109906,ENSG00000110092,ENSG00000112742,ENSG00000113296,ENSG00000115085,ENSG00000115415…
1	!	0.0226	144	317	18	0.057	0.125	GO:0070663	BP	3	regulation of leukocyte proliferation	2	ENSG00000004468,ENSG00000010610,ENSG00000019582,ENSG00000090554,ENSG00000102524,ENSG00000105246,ENSG00000115085,ENSG00000117090,ENSG00000117215,ENSG00000121807,ENSG00000131203,ENSG00000134352,ENSG00000141736,ENSG00000161405,ENSG00000163599,ENSG00000171791,ENSG00000172724,ENSG00000174697
1	!	0.04	136	317	17	0.054	0.125	GO:0032944	BP	3	regulation of mononuclear cell proliferation	3	ENSG00000004468,ENSG00000010610,ENSG00000019582,ENSG00000102524,ENSG00000105246,ENSG00000115085,ENSG00000117090,ENSG00000117215,ENSG00000121807,ENSG00000131203,ENSG00000134352,ENSG00000141736,ENSG00000161405,ENSG00000163599,ENSG00000171791,ENSG00000172724,ENSG00000174697
1	!	0.00228	327	317	32	0.101	0.098	GO:0050865	BP	3	regulation of cell activation	1	ENSG00000004468,ENSG00000010610,ENSG00000019582,ENSG00000090554,ENSG00000100219,ENSG00000101082,ENSG00000102524,ENSG00000104332,ENSG00000105246,ENSG00000107485,ENSG00000109906,ENSG00000115085,ENSG00000115956,ENSG00000116824,ENSG00000117090,ENSG00000117215,ENSG00000121807,ENSG00000128322,ENSG00000129988,ENSG00000131203,ENSG00000134352,ENSG00000137265,ENSG00000141736,ENSG00000161405,ENSG00000163599…
1	!	0.00302	299	317	30	0.095	0.1	GO:0002694	BP	3	regulation of leukocyte activation	2	ENSG00000004468,ENSG00000010610,ENSG00000019582,ENSG00000090554,ENSG00000100219,ENSG00000101082,ENSG00000102524,ENSG00000104332,ENSG00000105246,ENSG00000107485,ENSG00000109906,ENSG00000115085,ENSG00000116824,ENSG00000117090,ENSG00000117215,ENSG00000121807,ENSG00000128322,ENSG00000129988,ENSG00000131203,ENSG00000134352,ENSG00000137265,ENSG00000141736,ENSG00000161405,ENSG00000163599,ENSG00000167286…
1	!	0.000497	260	317	29	0.091	0.112	GO:0051249	BP	3	regulation of lymphocyte activation	3	ENSG00000004468,ENSG00000010610,ENSG00000019582,ENSG00000090554,ENSG00000100219,ENSG00000101082,ENSG00000102524,ENSG00000104332,ENSG00000105246,ENSG00000107485,ENSG00000109906,ENSG00000115085,ENSG00000116824,ENSG00000117090,ENSG00000117215,ENSG00000121807,ENSG00000128322,ENSG00000131203,ENSG00000134352,ENSG00000137265,ENSG00000141736,ENSG00000161405,ENSG00000163599,ENSG00000167286,ENSG00000168685…
1	!	0.04	136	317	17	0.054	0.125	GO:0050670	BP	3	regulation of lymphocyte proliferation	4	ENSG00000004468,ENSG00000010610,ENSG00000019582,ENSG00000102524,ENSG00000105246,ENSG00000115085,ENSG00000117090,ENSG00000117215,ENSG00000121807,ENSG00000131203,ENSG00000134352,ENSG00000141736,ENSG00000161405,ENSG00000163599,ENSG00000171791,ENSG00000172724,ENSG00000174697
1	!	0.0178	199	317	22	0.069	0.111	GO:0050863	BP	3	regulation of T cell activation	4	ENSG00000010610,ENSG00000019582,ENSG00000100219,ENSG00000102524,ENSG00000105246,ENSG00000107485,ENSG00000109906,ENSG00000115085,ENSG00000116824,ENSG00000117090,ENSG00000117215,ENSG00000121807,ENSG00000131203,ENSG00000134352,ENSG00000137265,ENSG00000141736,ENSG00000163599,ENSG00000167286,ENSG00000168685,ENSG00000172575,ENSG00000172724,ENSG00000174697
1	!	0.0281	106	317	15	0.047	0.142	GO:0045619	BP	3	regulation of lymphocyte differentiation	4	ENSG00000019582,ENSG00000090554,ENSG00000100219,ENSG00000104332,ENSG00000107485,ENSG00000109906,ENSG00000115085,ENSG00000116824,ENSG00000137265,ENSG00000141736,ENSG00000161405,ENSG00000163599,ENSG00000168685,ENSG00000172575,ENSG00000172724
1	!	0.00375	210	317	24	0.076	0.114	GO:0050867	BP	3	positive regulation of cell activation	2	ENSG00000004468,ENSG00000010610,ENSG00000019582,ENSG00000090554,ENSG00000100219,ENSG00000102524,ENSG00000105246,ENSG00000107485,ENSG00000109906,ENSG00000115085,ENSG00000115956,ENSG00000116824,ENSG00000117090,ENSG00000121807,ENSG00000128322,ENSG00000129988,ENSG00000134352,ENSG00000163599,ENSG00000167286,ENSG00000168685,ENSG00000171791,ENSG00000172575,ENSG00000172724,ENSG00000174697
1	!	0.0061	201	317	23	0.073	0.114	GO:0002696	BP	3	positive regulation of leukocyte activation	3	ENSG00000004468,ENSG00000010610,ENSG00000019582,ENSG00000090554,ENSG00000100219,ENSG00000102524,ENSG00000105246,ENSG00000107485,ENSG00000109906,ENSG00000115085,ENSG00000116824,ENSG00000117090,ENSG00000121807,ENSG00000128322,ENSG00000129988,ENSG00000134352,ENSG00000163599,ENSG00000167286,ENSG00000168685,ENSG00000171791,ENSG00000172575,ENSG00000172724,ENSG00000174697
1	!	0.0135	181	317	21	0.066	0.116	GO:0051251	BP	3	positive regulation of lymphocyte activation	4	ENSG00000004468,ENSG00000010610,ENSG00000019582,ENSG00000090554,ENSG00000100219,ENSG00000102524,ENSG00000105246,ENSG00000107485,ENSG00000109906,ENSG00000115085,ENSG00000117090,ENSG00000121807,ENSG00000128322,ENSG00000134352,ENSG00000163599,ENSG00000167286,ENSG00000168685,ENSG00000171791,ENSG00000172575,ENSG00000172724,ENSG00000174697
1	!	0.000739	139	317	20	0.063	0.144	GO:0042742	BP	3	defense response to bacterium	1	ENSG00000010610,ENSG00000012223,ENSG00000090382,ENSG00000100604,ENSG00000115523,ENSG00000124107,ENSG00000128322,ENSG00000129988,ENSG00000132465,ENSG00000135218,ENSG00000135413,ENSG00000143546,ENSG00000143556,ENSG00000145287,ENSG00000156234,ENSG00000161634,ENSG00000163220,ENSG00000164825,ENSG00000167754,ENSG00000171564
1	!	0.0306	285	317	27	0.085	0.095	GO:0050900	BP	3	leukocyte migration	1	ENSG00000019582,ENSG00000086548,ENSG00000100604,ENSG00000107485,ENSG00000108821,ENSG00000113296,ENSG00000115085,ENSG00000116824,ENSG00000117090,ENSG00000117091,ENSG00000117407,ENSG00000121807,ENSG00000129988,ENSG00000138755,ENSG00000141738,ENSG00000143185,ENSG00000143546,ENSG00000143556,ENSG00000145824,ENSG00000156234,ENSG00000163220,ENSG00000164692,ENSG00000169245,ENSG00000169248,ENSG00000169429…
1	!	0.0295	59	317	11	0.035	0.186	GO:0072676	BP	3	lymphocyte migration	2	ENSG00000107485,ENSG00000115085,ENSG00000117407,ENSG00000121807,ENSG00000143185,ENSG00000143556,ENSG00000145824,ENSG00000156234,ENSG00000169245,ENSG00000169248,ENSG00000172724
1	!	0.0309	82	317	13	0.041	0.159	GO:0002687	BP	3	positive regulation of leukocyte migration	2	ENSG00000019582,ENSG00000113296,ENSG00000117090,ENSG00000121807,ENSG00000129988,ENSG00000138755,ENSG00000143556,ENSG00000145824,ENSG00000156234,ENSG00000169245,ENSG00000169248,ENSG00000169429,ENSG00000172724
1	!	0.0142	126	317	17	0.054	0.135	GO:0051607	BP	3	defense response to virus	1	ENSG00000010610,ENSG00000023445,ENSG00000055917,ENSG00000111335,ENSG00000115415,ENSG00000117228,ENSG00000119917,ENSG00000119922,ENSG00000130303,ENSG00000135114,ENSG00000137959,ENSG00000138755,ENSG00000153563,ENSG00000157601,ENSG00000163568,ENSG00000169245,ENSG00000171791
1	!	0.0112	75	317	13	0.041	0.173	GO:0002688	BP	3	regulation of leukocyte chemotaxis	1	ENSG00000019582,ENSG00000113296,ENSG00000117090,ENSG00000121807,ENSG00000129988,ENSG00000138755,ENSG00000143556,ENSG00000145824,ENSG00000156234,ENSG00000169245,ENSG00000169248,ENSG00000169429,ENSG00000172724
1	!	0.00115	62	317	13	0.041	0.21	GO:0002690	BP	3	positive regulation of leukocyte chemotaxis	2	ENSG00000019582,ENSG00000113296,ENSG00000117090,ENSG00000121807,ENSG00000129988,ENSG00000138755,ENSG00000143556,ENSG00000145824,ENSG00000156234,ENSG00000169245,ENSG00000169248,ENSG00000169429,ENSG00000172724
1	!	0.0337	1816	317	102	0.322	0.056	GO:0070887	BP	4	cellular response to chemical stimulus	1	ENSG00000005339,ENSG00000008196,ENSG00000012223,ENSG00000019582,ENSG00000023445,ENSG00000047410,ENSG00000048462,ENSG00000054598,ENSG00000082175,ENSG00000089685,ENSG00000091513,ENSG00000091831,ENSG00000100219,ENSG00000100385,ENSG00000100604,ENSG00000102524,ENSG00000102554,ENSG00000104267,ENSG00000104332,ENSG00000104419,ENSG00000105246,ENSG00000105701,ENSG00000105976,ENSG00000106541,ENSG00000106819…
1	!	0.000173	555	317	48	0.151	0.086	GO:0034097	BP	13	response to cytokine	1	ENSG00000004468,ENSG00000019582,ENSG00000023445,ENSG00000047410,ENSG00000048462,ENSG00000100219,ENSG00000100385,ENSG00000102524,ENSG00000104332,ENSG00000105246,ENSG00000106819,ENSG00000107485,ENSG00000108344,ENSG00000108821,ENSG00000111057,ENSG00000111335,ENSG00000115415,ENSG00000117228,ENSG00000117560,ENSG00000119917,ENSG00000119922,ENSG00000121807,ENSG00000126709,ENSG00000130303,ENSG00000130707…
1	!	9.46e-05	476	317	44	0.139	0.092	GO:0071345	BP	13	cellular response to cytokine stimulus	1	ENSG00000019582,ENSG00000023445,ENSG00000047410,ENSG00000048462,ENSG00000100219,ENSG00000100385,ENSG00000102524,ENSG00000104332,ENSG00000105246,ENSG00000106819,ENSG00000107485,ENSG00000108344,ENSG00000108821,ENSG00000111057,ENSG00000111335,ENSG00000115415,ENSG00000117228,ENSG00000117560,ENSG00000119917,ENSG00000119922,ENSG00000121807,ENSG00000126709,ENSG00000130303,ENSG00000130707,ENSG00000134352…
1	!	0.00892	365	317	33	0.104	0.09	GO:0019221	BP	13	cytokine-mediated signaling pathway	1	ENSG00000019582,ENSG00000023445,ENSG00000048462,ENSG00000100385,ENSG00000102524,ENSG00000105246,ENSG00000106819,ENSG00000108344,ENSG00000111057,ENSG00000111335,ENSG00000115415,ENSG00000117228,ENSG00000117560,ENSG00000119917,ENSG00000119922,ENSG00000121807,ENSG00000126709,ENSG00000130303,ENSG00000134352,ENSG00000135114,ENSG00000137265,ENSG00000138755,ENSG00000143185,ENSG00000147168,ENSG00000156234…
1	!	0.0297	133	317	17	0.054	0.128	GO:0001894	BP	8	tissue homeostasis	1	ENSG00000004468,ENSG00000012223,ENSG00000054598,ENSG00000090382,ENSG00000090554,ENSG00000091513,ENSG00000104267,ENSG00000118785,ENSG00000132465,ENSG00000135413,ENSG00000138207,ENSG00000139219,ENSG00000159763,ENSG00000160182,ENSG00000160862,ENSG00000171791,ENSG00000173762
1	!	0.032	49	317	10	0.032	0.204	GO:0030574	BP	12	collagen catabolic process	1	ENSG00000060718,ENSG00000108821,ENSG00000111799,ENSG00000123500,ENSG00000137673,ENSG00000139219,ENSG00000149968,ENSG00000163131,ENSG00000164692,ENSG00000166670
1	!	3.8e-09	2643	317	161	0.508	0.061	GO:0005576	CC	5	extracellular region	1	ENSG00000004468,ENSG00000010438,ENSG00000012223,ENSG00000019582,ENSG00000047457,ENSG00000060718,ENSG00000064886,ENSG00000067225,ENSG00000075223,ENSG00000078596,ENSG00000086548,ENSG00000087494,ENSG00000090382,ENSG00000090554,ENSG00000091513,ENSG00000092621,ENSG00000100604,ENSG00000100665,ENSG00000102524,ENSG00000104267,ENSG00000104332,ENSG00000104419,ENSG00000105246,ENSG00000105388,ENSG00000105976…
1	!	1.3e-07	2373	317	145	0.457	0.061	GO:0044421	CC	5	extracellular region part	2	ENSG00000004468,ENSG00000010438,ENSG00000012223,ENSG00000019582,ENSG00000047457,ENSG00000060718,ENSG00000064886,ENSG00000067225,ENSG00000075223,ENSG00000078596,ENSG00000086548,ENSG00000087494,ENSG00000090382,ENSG00000090554,ENSG00000091513,ENSG00000092621,ENSG00000100604,ENSG00000100665,ENSG00000102524,ENSG00000104267,ENSG00000104332,ENSG00000104419,ENSG00000105246,ENSG00000105388,ENSG00000106541…
1	!	3.93e-11	914	317	83	0.262	0.091	GO:0005615	CC	5	extracellular space	3	ENSG00000010438,ENSG00000012223,ENSG00000047457,ENSG00000064886,ENSG00000075223,ENSG00000086548,ENSG00000087494,ENSG00000090382,ENSG00000090554,ENSG00000091513,ENSG00000100604,ENSG00000100665,ENSG00000102524,ENSG00000104267,ENSG00000104332,ENSG00000105246,ENSG00000106541,ENSG00000107984,ENSG00000108821,ENSG00000109321,ENSG00000109472,ENSG00000111799,ENSG00000113296,ENSG00000113739,ENSG00000115461…
1	!	0.0463	1738	317	98	0.309	0.056	GO:0043230	CC	5	extracellular organelle	1	ENSG00000004468,ENSG00000010438,ENSG00000012223,ENSG00000019582,ENSG00000047457,ENSG00000067225,ENSG00000075223,ENSG00000078596,ENSG00000090382,ENSG00000091513,ENSG00000092621,ENSG00000100665,ENSG00000104267,ENSG00000104332,ENSG00000104419,ENSG00000105388,ENSG00000108344,ENSG00000109062,ENSG00000109472,ENSG00000109586,ENSG00000109814,ENSG00000109846,ENSG00000110195,ENSG00000111057,ENSG00000111319…
1	!	0.0452	1737	317	98	0.309	0.056	GO:1903561	CC	5	extracellular vesicle	2	ENSG00000004468,ENSG00000010438,ENSG00000012223,ENSG00000019582,ENSG00000047457,ENSG00000067225,ENSG00000075223,ENSG00000078596,ENSG00000090382,ENSG00000091513,ENSG00000092621,ENSG00000100665,ENSG00000104267,ENSG00000104332,ENSG00000104419,ENSG00000105388,ENSG00000108344,ENSG00000109062,ENSG00000109472,ENSG00000109586,ENSG00000109814,ENSG00000109846,ENSG00000110195,ENSG00000111057,ENSG00000111319…
1	!	0.0361	1728	317	98	0.309	0.057	GO:0070062	CC	5	extracellular exosome	3	ENSG00000004468,ENSG00000010438,ENSG00000012223,ENSG00000019582,ENSG00000047457,ENSG00000067225,ENSG00000075223,ENSG00000078596,ENSG00000090382,ENSG00000091513,ENSG00000092621,ENSG00000100665,ENSG00000104267,ENSG00000104332,ENSG00000104419,ENSG00000105388,ENSG00000108344,ENSG00000109062,ENSG00000109472,ENSG00000109586,ENSG00000109814,ENSG00000109846,ENSG00000110195,ENSG00000111057,ENSG00000111319…
1	!	0.000965	299	317	31	0.098	0.104	GO:0098552	CC	2	side of membrane	1	ENSG00000010610,ENSG00000019582,ENSG00000090104,ENSG00000090554,ENSG00000091513,ENSG00000100385,ENSG00000101210,ENSG00000105369,ENSG00000105388,ENSG00000110195,ENSG00000110848,ENSG00000115085,ENSG00000115221,ENSG00000115884,ENSG00000116824,ENSG00000117090,ENSG00000117091,ENSG00000117560,ENSG00000128322,ENSG00000134352,ENSG00000135218,ENSG00000138755,ENSG00000147168,ENSG00000153563,ENSG00000156738…
1	!	0.000472	503	317	44	0.139	0.087	GO:0009986	CC	2	cell surface	1	ENSG00000004468,ENSG00000010610,ENSG00000012223,ENSG00000019582,ENSG00000081237,ENSG00000090554,ENSG00000091513,ENSG00000100385,ENSG00000104332,ENSG00000105369,ENSG00000105388,ENSG00000105976,ENSG00000109321,ENSG00000109846,ENSG00000110195,ENSG00000110848,ENSG00000115221,ENSG00000115884,ENSG00000116824,ENSG00000117090,ENSG00000117091,ENSG00000117560,ENSG00000128322,ENSG00000129988,ENSG00000130303…
1	!	4.61e-07	168	317	27	0.085	0.161	GO:0009897	CC	2	external side of plasma membrane	2	ENSG00000010610,ENSG00000019582,ENSG00000090554,ENSG00000091513,ENSG00000100385,ENSG00000105369,ENSG00000105388,ENSG00000110195,ENSG00000110848,ENSG00000115221,ENSG00000115884,ENSG00000116824,ENSG00000117090,ENSG00000117091,ENSG00000117560,ENSG00000128322,ENSG00000134352,ENSG00000135218,ENSG00000138755,ENSG00000147168,ENSG00000153563,ENSG00000156738,ENSG00000163599,ENSG00000168685,ENSG00000169245…
1	!	0.00117	994	317	69	0.218	0.069	GO:0005102	MF	10	receptor binding	1	ENSG00000010610,ENSG00000019582,ENSG00000075223,ENSG00000082074,ENSG00000087494,ENSG00000090554,ENSG00000091513,ENSG00000102524,ENSG00000104332,ENSG00000105246,ENSG00000106541,ENSG00000107485,ENSG00000107984,ENSG00000109062,ENSG00000109321,ENSG00000109472,ENSG00000113296,ENSG00000113739,ENSG00000115085,ENSG00000115221,ENSG00000115415,ENSG00000116824,ENSG00000117407,ENSG00000117560,ENSG00000118785…
1	!	0.00995	8	317	5	0.016	0.625	GO:0050786	MF	10	RAGE receptor binding	2	ENSG00000143546,ENSG00000143556,ENSG00000160307,ENSG00000163220,ENSG00000163993
1	!	0.0249	5	317	4	0.013	0.8	GO:0048248	MF	7	CXCR3 chemokine receptor binding	1	ENSG00000138755,ENSG00000156234,ENSG00000169245,ENSG00000169248
1	!	0.0176	46	317	10	0.032	0.217	GO:0003823	MF	11	antigen binding	1	ENSG00000019582,ENSG00000067225,ENSG00000117090,ENSG00000117091,ENSG00000128322,ENSG00000132465,ENSG00000156738,ENSG00000160862,ENSG00000168394,ENSG00000168685
1	!	0.00221	46	317	11	0.035	0.239	GO:0042379	MF	14	chemokine receptor binding	1	ENSG00000115415,ENSG00000121807,ENSG00000138755,ENSG00000143185,ENSG00000145824,ENSG00000156234,ENSG00000164825,ENSG00000169245,ENSG00000169248,ENSG00000169429,ENSG00000172724
1	!	0.00208	29	317	10	0.032	0.345	KEGG:05340	keg	6	Primary immunodeficiency	1	ENSG00000010610,ENSG00000081237,ENSG00000105369,ENSG00000115085,ENSG00000128322,ENSG00000147168,ENSG00000153563,ENSG00000167286,ENSG00000168394,ENSG00000168685
1	!	0.0119	38	317	10	0.032	0.263	REAC:909733	rea	15	Interferon alpha/beta signaling	1	ENSG00000111335,ENSG00000115415,ENSG00000119917,ENSG00000119922,ENSG00000126709,ENSG00000130303,ENSG00000135114,ENSG00000137265,ENSG00000157601,ENSG00000165949
1	!	0.00777	3067	317	156	0.492	0.051	TF:M00410_0	tf	1	Factor: SOX9; motif: NNNNAACAATRGNN; match class: 0	1	ENSG00000004468,ENSG00000008196,ENSG00000010610,ENSG00000011426,ENSG00000012223,ENSG00000013441,ENSG00000019505,ENSG00000043462,ENSG00000047410,ENSG00000047457,ENSG00000048462,ENSG00000060718,ENSG00000064886,ENSG00000074410,ENSG00000078674,ENSG00000081237,ENSG00000082074,ENSG00000087494,ENSG00000088836,ENSG00000090382,ENSG00000091831,ENSG00000092621,ENSG00000094755,ENSG00000100079,ENSG00000100219…
#INFO:	PARAMETERS: significant = 1
#INFO:	PARAMETERS: organism = hsapiens
#INFO:	PARAMETERS: user_thr = 1.00
#INFO:	PARAMETERS: analytical = 1
#INFO:	PARAMETERS: sort_by_structure = 1
#INFO:	User: http
#INFO:	Host: arak-prod
#INFO:	Time: 2017-1-1 16:5:58
#INFO:	Version: r1709_e87_eg34
#WARNING:	Gene ENSG00000006074 in query [1/3] is not recognized, skipping!
#WARNING:	Gene ENSG00000006127 in query [1/4] is not recognized, skipping!
#WARNING:	Gene ENSG00000008125 in query [1/5] is not recognized, skipping!
#WARNING:	Gene ENSG00000051415 in query [1/20] is not recognized, skipping!
#WARNING:	Gene ENSG00000069651 in query [1/26] is not recognized, skipping!
#WARNING:	Gene ENSG00000074729 in query [1/29] is not recognized, skipping!
#WARNING:	Gene ENSG00000088483 in query [1/40] is not recognized, skipping!
#WARNING:	Gene ENSG00000089465 in query [1/42] is not recognized, skipping!
#WARNING:	Gene ENSG00000090920 in query [1/47] is not recognized, skipping!
#WARNING:	Gene ENSG00000096087 in query [1/53] is not recognized, skipping!
#WARNING:	Gene ENSG00000096158 in query [1/54] is not recognized, skipping!
#WARNING:	Gene ENSG00000106580 in query [1/82] is not recognized, skipping!
#WARNING:	Gene ENSG00000111986 in query [1/111] is not recognized, skipping!
#WARNING:	Gene ENSG00000112000 in query [1/112] is not recognized, skipping!
#WARNING:	Gene ENSG00000112082 in query [1/113] is not recognized, skipping!
#WARNING:	Gene ENSG00000112637 in query [1/115] is not recognized, skipping!
#WARNING:	Gene ENSG00000121373 in query [1/155] is not recognized, skipping!
#WARNING:	Gene ENSG00000121374 in query [1/156] is not recognized, skipping!
#WARNING:	Gene ENSG00000123872 in query [1/161] is not recognized, skipping!
#WARNING:	Gene ENSG00000124495 in query [1/165] is not recognized, skipping!
#WARNING:	Gene ENSG00000124526 in query [1/166] is not recognized, skipping!
#WARNING:	Gene ENSG00000124529 in query [1/167] is not recognized, skipping!
#WARNING:	Gene ENSG00000127360 in query [1/179] is not recognized, skipping!
#WARNING:	Gene ENSG00000130076 in query [1/183] is not recognized, skipping!
#WARNING:	Gene ENSG00000131834 in query [1/192] is not recognized, skipping!
#WARNING:	Gene ENSG00000132951 in query [1/194] is not recognized, skipping!
#WARNING:	Gene ENSG00000133512 in query [1/197] is not recognized, skipping!
#WARNING:	Gene ENSG00000133610 in query [1/198] is not recognized, skipping!
#WARNING:	Gene ENSG00000133991 in query [1/199] is not recognized, skipping!
#WARNING:	Gene ENSG00000136025 in query [1/213] is not recognized, skipping!
#WARNING:	Gene ENSG00000136871 in query [1/215] is not recognized, skipping!
#WARNING:	Gene ENSG00000137197 in query [1/217] is not recognized, skipping!
#WARNING:	Gene ENSG00000137391 in query [1/219] is not recognized, skipping!
#WARNING:	Gene ENSG00000137457 in query [1/220] is not recognized, skipping!
#WARNING:	Gene ENSG00000138206 in query [1/227] is not recognized, skipping!
#WARNING:	Gene ENSG00000138294 in query [1/229] is not recognized, skipping!
#WARNING:	Gene ENSG00000138808 in query [1/233] is not recognized, skipping!
#WARNING:	Gene ENSG00000141037 in query [1/238] is not recognized, skipping!
#WARNING:	Gene ENSG00000143182 in query [1/243] is not recognized, skipping!
#WARNING:	Gene ENSG00000145895 in query [1/256] is not recognized, skipping!
#WARNING:	Gene ENSG00000148615 in query [1/260] is not recognized, skipping!
#WARNING:	Gene ENSG00000150298 in query [1/262] is not recognized, skipping!
#WARNING:	Gene ENSG00000152777 in query [1/267] is not recognized, skipping!
#WARNING:	Gene ENSG00000160585 in query [1/287] is not recognized, skipping!
#WARNING:	Gene ENSG00000160675 in query [1/288] is not recognized, skipping!
#WARNING:	Gene ENSG00000161570 in query [1/292] is not recognized, skipping!
#WARNING:	Gene ENSG00000162569 in query [1/297] is not recognized, skipping!
#WARNING:	Gene ENSG00000162708 in query [1/298] is not recognized, skipping!
#WARNING:	Gene ENSG00000164025 in query [1/307] is not recognized, skipping!
#WARNING:	Gene ENSG00000164131 in query [1/310] is not recognized, skipping!
#WARNING:	Gene ENSG00000165390 in query [1/318] is not recognized, skipping!
#WARNING:	Gene ENSG00000165659 in query [1/320] is not recognized, skipping!
#WARNING:	Gene ENSG00000166285 in query [1/323] is not recognized, skipping!
#WARNING:	Gene ENSG00000166308 in query [1/324] is not recognized, skipping!
#WARNING:	Gene ENSG00000166623 in query [1/328] is not recognized, skipping!
#WARNING:	Gene ENSG00000166628 in query [1/329] is not recognized, skipping!
#WARNING:	Gene ENSG00000168760 in query [1/342] is not recognized, skipping!
#WARNING:	Gene ENSG00000169742 in query [1/350] is not recognized, skipping!
#WARNING:	Gene ENSG00000170086 in query [1/351] is not recognized, skipping!
#WARNING:	Gene ENSG00000170716 in query [1/354] is not recognized, skipping!
#WARNING:	Gene ENSG00000171342 in query [1/358] is not recognized, skipping!
#WARNING:	Gene ENSG00000172040 in query [1/364] is not recognized, skipping!
#WARNING:	Gene ENSG00000172056 in query [1/365] is not recognized, skipping!
#WARNING:	Gene ENSG00000172275 in query [1/367] is not recognized, skipping!
#WARNING:	Gene ENSG00000173636 in query [1/371] is not recognized, skipping!
#WARNING:	Gene ENSG00000174719 in query [1/375] is not recognized, skipping!
#WARNING:	Gene ENSG00000176091 in query [1/381] is not recognized, skipping!
#WARNING:	Gene ENSG00000177099 in query [1/383] is not recognized, skipping!
#WARNING:	Gene ENSG00000177145 in query [1/384] is not recognized, skipping!
#WARNING:	Gene ENSG00000177649 in query [1/385] is not recognized, skipping!
#WARNING:	Gene ENSG00000178124 in query [1/386] is not recognized, skipping!
#WARNING:	Gene ENSG00000180127 in query [1/388] is not recognized, skipping!
#WARNING:	Gene ENSG00000180160 in query [1/389] is not recognized, skipping!
#WARNING:	Gene ENSG00000181549 in query [1/390] is not recognized, skipping!
#WARNING:	Gene ENSG00000181667 in query [1/392] is not recognized, skipping!
#WARNING:	Gene ENSG00000003490 in background [1/28] is not recognized, skipping!
#WARNING:	Gene ENSG00000004272 in background [1/33] is not recognized, skipping!
#WARNING:	Gene ENSG00000004469 in background [1/36] is not recognized, skipping!
#WARNING:	Gene ENSG00000005084 in background [1/56] is not recognized, skipping!
#WARNING:	Gene ENSG00000005271 in background [1/63] is not recognized, skipping!
#WARNING:	Gene ENSG00000006074 in background [1/87] is not recognized, skipping!
#WARNING:	Gene ENSG00000006075 in background [1/88] is not recognized, skipping!
#WARNING:	Gene ENSG00000006114 in background [1/89] is not recognized, skipping!
#WARNING:	Gene ENSG00000006127 in background [1/92] is not recognized, skipping!
#WARNING:	Gene ENSG00000006717 in background [1/110] is not recognized, skipping!
#WARNING:	Gene ENSG00000007565 in background [1/134] is not recognized, skipping!
#WARNING:	Gene ENSG00000007816 in background [1/135] is not recognized, skipping!
#WARNING:	Gene ENSG00000007869 in background [1/137] is not recognized, skipping!
#WARNING:	Gene ENSG00000008125 in background [1/147] is not recognized, skipping!
#WARNING:	Gene ENSG00000008141 in background [1/149] is not recognized, skipping!
#WARNING:	Gene ENSG00000008177 in background [1/150] is not recognized, skipping!
#WARNING:	Gene ENSG00000008364 in background [1/162] is not recognized, skipping!
#WARNING:	Gene ENSG00000008460 in background [1/167] is not recognized, skipping!
#WARNING:	Gene ENSG00000008708 in background [1/170] is not recognized, skipping!
#WARNING:	Gene ENSG00000010152 in background [1/184] is not recognized, skipping!
#WARNING:	Gene ENSG00000010302 in background [1/189] is not recognized, skipping!
#WARNING:	Gene ENSG00000011177 in background [1/212] is not recognized, skipping!
#WARNING:	Gene ENSG00000012433 in background [1/234] is not recognized, skipping!
#WARNING:	Gene ENSG00000013455 in background [1/245] is not recognized, skipping!
#WARNING:	Gene ENSG00000014442 in background [1/257] is not recognized, skipping!
#WARNING:	Gene ENSG00000015818 in background [1/270] is not recognized, skipping!
#WARNING:	Gene ENSG00000017053 in background [1/275] is not recognized, skipping!
#WARNING:	Gene ENSG00000021374 in background [1/299] is not recognized, skipping!
#WARNING:	Gene ENSG00000021602 in background [1/303] is not recognized, skipping!
#WARNING:	Gene ENSG00000022364 in background [1/311] is not recognized, skipping!
#WARNING:	Gene ENSG00000023957 in background [1/326] is not recognized, skipping!
#WARNING:	Gene ENSG00000025446 in background [1/331] is not recognized, skipping!
#WARNING:	Gene ENSG00000029514 in background [1/351] is not recognized, skipping!
#WARNING:	Gene ENSG00000031544 in background [1/362] is not recognized, skipping!
#WARNING:	Gene ENSG00000032514 in background [1/367] is not recognized, skipping!
#WARNING:	Gene ENSG00000034063 in background [1/375] is not recognized, skipping!
#WARNING:	Gene ENSG00000034827 in background [1/380] is not recognized, skipping!
#WARNING:	Gene ENSG00000035445 in background [1/383] is not recognized, skipping!
#WARNING:	Gene ENSG00000043316 in background [1/431] is not recognized, skipping!
#WARNING:	Gene ENSG00000046767 in background [1/443] is not recognized, skipping!
#WARNING:	Gene ENSG00000046877 in background [1/445] is not recognized, skipping!
#WARNING:	Gene ENSG00000047343 in background [1/449] is not recognized, skipping!
#WARNING:	Gene ENSG00000048152 in background [1/464] is not recognized, skipping!
#WARNING:	Gene ENSG00000049319 in background [1/483] is not recognized, skipping!
#WARNING:	Gene ENSG00000049496 in background [1/486] is not recognized, skipping!
#WARNING:	Gene ENSG00000051415 in background [1/508] is not recognized, skipping!
#WARNING:	Gene ENSG00000052758 in background [1/514] is not recognized, skipping!
#WARNING:	Gene ENSG00000053008 in background [1/517] is not recognized, skipping!
#WARNING:	Gene ENSG00000055291 in background [1/544] is not recognized, skipping!
#WARNING:	Gene ENSG00000055468 in background [1/546] is not recognized, skipping!
#WARNING:	Gene ENSG00000056213 in background [1/553] is not recognized, skipping!
#WARNING:	Gene ENSG00000056345 in background [1/555] is not recognized, skipping!
#WARNING:	Gene ENSG00000056661 in background [1/558] is not recognized, skipping!
#WARNING:	Gene ENSG00000056678 in background [1/559] is not recognized, skipping!
#WARNING:	Gene ENSG00000056687 in background [1/560] is not recognized, skipping!
#WARNING:	Gene ENSG00000057103 in background [1/564] is not recognized, skipping!
#WARNING:	Gene ENSG00000058676 in background [1/581] is not recognized, skipping!
#WARNING:	Gene ENSG00000058705 in background [1/582] is not recognized, skipping!
#WARNING:	Gene ENSG00000059131 in background [1/584] is not recognized, skipping!
#WARNING:	Gene ENSG00000059622 in background [1/589] is not recognized, skipping!
#WARNING:	Gene ENSG00000061695 in background [1/611] is not recognized, skipping!
#WARNING:	Gene ENSG00000063707 in background [1/636] is not recognized, skipping!
#WARNING:	Gene ENSG00000063920 in background [1/638] is not recognized, skipping!
#WARNING:	Gene ENSG00000063952 in background [1/639] is not recognized, skipping!
#WARNING:	Gene ENSG00000064036 in background [1/642] is not recognized, skipping!
#WARNING:	Gene ENSG00000065108 in background [1/674] is not recognized, skipping!
#WARNING:	Gene ENSG00000066216 in background [1/708] is not recognized, skipping!
#WARNING:	Gene ENSG00000066408 in background [1/718] is not recognized, skipping!
#WARNING:	Gene ENSG00000066598 in background [1/722] is not recognized, skipping!
#WARNING:	Gene ENSG00000066939 in background [1/730] is not recognized, skipping!
#WARNING:	Gene ENSG00000067682 in background [1/751] is not recognized, skipping!
#WARNING:	Gene ENSG00000067749 in background [1/753] is not recognized, skipping!
#WARNING:	Gene ENSG00000068793 in background [1/776] is not recognized, skipping!
#WARNING:	Gene ENSG00000068990 in background [1/783] is not recognized, skipping!
#WARNING:	Gene ENSG00000069651 in background [1/796] is not recognized, skipping!
#WARNING:	Gene ENSG00000069895 in background [1/803] is not recognized, skipping!
#WARNING:	Gene ENSG00000070054 in background [1/812] is not recognized, skipping!
#WARNING:	Gene ENSG00000070086 in background [1/815] is not recognized, skipping!
#WARNING:	Gene ENSG00000070277 in background [1/822] is not recognized, skipping!
#WARNING:	Gene ENSG00000070426 in background [1/829] is not recognized, skipping!
#WARNING:	Gene ENSG00000070490 in background [1/831] is not recognized, skipping!
#WARNING:	Gene ENSG00000071870 in background [1/870] is not recognized, skipping!
#WARNING:	Gene ENSG00000071872 in background [1/871] is not recognized, skipping!
#WARNING:	Gene ENSG00000072444 in background [1/893] is not recognized, skipping!
#WARNING:	Gene ENSG00000072465 in background [1/894] is not recognized, skipping!
#WARNING:	Gene ENSG00000072581 in background [1/899] is not recognized, skipping!
#WARNING:	Gene ENSG00000072703 in background [1/902] is not recognized, skipping!
#WARNING:	Gene ENSG00000073009 in background [1/914] is not recognized, skipping!
#WARNING:	Gene ENSG00000073010 in background [1/915] is not recognized, skipping!
#WARNING:	Gene ENSG00000073120 in background [1/919] is not recognized, skipping!
#WARNING:	Gene ENSG00000073196 in background [1/922] is not recognized, skipping!
#WARNING:	Gene ENSG00000073252 in background [1/923] is not recognized, skipping!
#WARNING:	Gene ENSG00000073761 in background [1/936] is not recognized, skipping!
#WARNING:	Gene ENSG00000073862 in background [1/940] is not recognized, skipping!
#WARNING:	Gene ENSG00000074157 in background [1/947] is not recognized, skipping!
#WARNING:	Gene ENSG00000074251 in background [1/952] is not recognized, skipping!
#WARNING:	Gene ENSG00000074439 in background [1/959] is not recognized, skipping!
#WARNING:	Gene ENSG00000074729 in background [1/966] is not recognized, skipping!
#WARNING:	Gene ENSG00000074765 in background [1/967] is not recognized, skipping!
#WARNING:	Gene ENSG00000075182 in background [1/977] is not recognized, skipping!
#WARNING:	Gene ENSG00000075649 in background [1/996] is not recognized, skipping!
#WARNING:	Gene ENSG00000075662 in background [1/998] is not recognized, skipping!
#WARNING:	Gene ENSG00000077754 in background [1/1052] is not recognized, skipping!
#WARNING:	Gene ENSG00000077809 in background [1/1055] is not recognized, skipping!
#WARNING:	Gene ENSG00000077955 in background [1/1059] is not recognized, skipping!
#WARNING:	Gene ENSG00000078380 in background [1/1077] is not recognized, skipping!
#WARNING:	Gene ENSG00000078872 in background [1/1093] is not recognized, skipping!
#WARNING:	Gene ENSG00000079081 in background [1/1095] is not recognized, skipping!
#WARNING:	Gene ENSG00000079782 in background [1/1119] is not recognized, skipping!
#WARNING:	Gene ENSG00000080220 in background [1/1129] is not recognized, skipping!
#WARNING:	Gene ENSG00000080297 in background [1/1131] is not recognized, skipping!
#WARNING:	Gene ENSG00000080469 in background [1/1134] is not recognized, skipping!
#WARNING:	Gene ENSG00000081770 in background [1/1168] is not recognized, skipping!
#WARNING:	Gene ENSG00000081916 in background [1/1173] is not recognized, skipping!
#WARNING:	Gene ENSG00000082627 in background [1/1193] is not recognized, skipping!
#WARNING:	Gene ENSG00000083420 in background [1/1204] is not recognized, skipping!
#WARNING:	Gene ENSG00000083842 in background [1/1213] is not recognized, skipping!
#WARNING:	Gene ENSG00000086117 in background [1/1265] is not recognized, skipping!
#WARNING:	Gene ENSG00000087150 in background [1/1291] is not recognized, skipping!
#WARNING:	Gene ENSG00000087343 in background [1/1301] is not recognized, skipping!
#WARNING:	Gene ENSG00000087916 in background [1/1310] is not recognized, skipping!
#WARNING:	Gene ENSG00000087997 in background [1/1311] is not recognized, skipping!
#WARNING:	Gene ENSG00000088297 in background [1/1319] is not recognized, skipping!
#WARNING:	Gene ENSG00000088483 in background [1/1329] is not recognized, skipping!
#WARNING:	Gene ENSG00000088835 in background [1/1340] is not recognized, skipping!
#WARNING:	Gene ENSG00000089131 in background [1/1363] is not recognized, skipping!
#WARNING:	Gene ENSG00000089232 in background [1/1372] is not recognized, skipping!
#WARNING:	Gene ENSG00000089465 in background [1/1380] is not recognized, skipping!
#WARNING:	Gene ENSG00000089538 in background [1/1383] is not recognized, skipping!
#WARNING:	Gene ENSG00000090030 in background [1/1397] is not recognized, skipping!
#WARNING:	Gene ENSG00000090269 in background [1/1405] is not recognized, skipping!
#WARNING:	Gene ENSG00000090920 in background [1/1430] is not recognized, skipping!
#WARNING:	Gene ENSG00000091070 in background [1/1434] is not recognized, skipping!
#WARNING:	Gene ENSG00000092277 in background [1/1477] is not recognized, skipping!
#WARNING:	Gene ENSG00000092984 in background [1/1498] is not recognized, skipping!
#WARNING:	Gene ENSG00000094598 in background [1/1506] is not recognized, skipping!
#WARNING:	Gene ENSG00000095326 in background [1/1524] is not recognized, skipping!
#WARNING:	Gene ENSG00000095492 in background [1/1529] is not recognized, skipping!
#WARNING:	Gene ENSG00000095756 in background [1/1539] is not recognized, skipping!
#WARNING:	Gene ENSG00000096087 in background [1/1551] is not recognized, skipping!
#WARNING:	Gene ENSG00000096141 in background [1/1553] is not recognized, skipping!
#WARNING:	Gene ENSG00000096148 in background [1/1554] is not recognized, skipping!
#WARNING:	Gene ENSG00000096150 in background [1/1555] is not recognized, skipping!
#WARNING:	Gene ENSG00000096153 in background [1/1556] is not recognized, skipping!
#WARNING:	Gene ENSG00000096155 in background [1/1557] is not recognized, skipping!
#WARNING:	Gene ENSG00000096157 in background [1/1558] is not recognized, skipping!
#WARNING:	Gene ENSG00000096158 in background [1/1559] is not recognized, skipping!
#WARNING:	Gene ENSG00000096170 in background [1/1560] is not recognized, skipping!
#WARNING:	Gene ENSG00000096171 in background [1/1561] is not recognized, skipping!
#WARNING:	Gene ENSG00000096224 in background [1/1562] is not recognized, skipping!
#WARNING:	Gene ENSG00000096238 in background [1/1563] is not recognized, skipping!
#WARNING:	Gene ENSG00000096256 in background [1/1564] is not recognized, skipping!
#WARNING:	Gene ENSG00000096467 in background [1/1570] is not recognized, skipping!
#WARNING:	Gene ENSG00000096469 in background [1/1571] is not recognized, skipping!
#WARNING:	Gene ENSG00000096474 in background [1/1572] is not recognized, skipping!
#WARNING:	Gene ENSG00000096491 in background [1/1573] is not recognized, skipping!
#WARNING:	Gene ENSG00000096678 in background [1/1575] is not recognized, skipping!
#WARNING:	Gene ENSG00000096682 in background [1/1576] is not recognized, skipping!
#WARNING:	Gene ENSG00000097054 in background [1/1585] is not recognized, skipping!
#WARNING:	Gene ENSG00000099118 in background [1/1586] is not recognized, skipping!
#WARNING:	Gene ENSG00000099288 in background [1/1594] is not recognized, skipping!
#WARNING:	Gene ENSG00000099454 in background [1/1603] is not recognized, skipping!
#WARNING:	Gene ENSG00000099749 in background [1/1610] is not recognized, skipping!
#WARNING:	Gene ENSG00000099805 in background [1/1617] is not recognized, skipping!
#WARNING:	Gene ENSG00000099858 in background [1/1624] is not recognized, skipping!
#WARNING:	Gene ENSG00000099882 in background [1/1630] is not recognized, skipping!
#WARNING:	Gene ENSG00000099964 in background [1/1644] is not recognized, skipping!
#WARNING:	Gene ENSG00000100118 in background [1/1683] is not recognized, skipping!
#WARNING:	Gene ENSG00000100127 in background [1/1686] is not recognized, skipping!
#WARNING:	Gene ENSG00000100141 in background [1/1689] is not recognized, skipping!
#WARNING:	Gene ENSG00000100152 in background [1/1693] is not recognized, skipping!
#WARNING:	Gene ENSG00000100171 in background [1/1697] is not recognized, skipping!
#WARNING:	Gene ENSG00000100177 in background [1/1698] is not recognized, skipping!
#WARNING:	Gene ENSG00000100261 in background [1/1719] is not recognized, skipping!
#WARNING:	Gene ENSG00000100262 in background [1/1720] is not recognized, skipping!
#WARNING:	Gene ENSG00000100270 in background [1/1723] is not recognized, skipping!
#WARNING:	Gene ENSG00000100289 in background [1/1730] is not recognized, skipping!
#WARNING:	Gene ENSG00000100305 in background [1/1739] is not recognized, skipping!
#WARNING:	Gene ENSG00000100306 in background [1/1740] is not recognized, skipping!
#WARNING:	Gene ENSG00000100318 in background [1/1745] is not recognized, skipping!
#WARNING:	Gene ENSG00000100357 in background [1/1758] is not recognized, skipping!
#WARNING:	Gene ENSG00000100361 in background [1/1760] is not recognized, skipping!
#WARNING:	Gene ENSG00000100406 in background [1/1772] is not recognized, skipping!
#WARNING:	Gene ENSG00000100419 in background [1/1776] is not recognized, skipping!
#WARNING:	Gene ENSG00000100520 in background [1/1797] is not recognized, skipping!
#WARNING:	Gene ENSG00000100597 in background [1/1812] is not recognized, skipping!
#WARNING:	Gene ENSG00000100648 in background [1/1823] is not recognized, skipping!
#WARNING:	Gene ENSG00000100654 in background [1/1826] is not recognized, skipping!
#WARNING:	Gene ENSG00000100831 in background [1/1843] is not recognized, skipping!
#WARNING:	Gene ENSG00000100839 in background [1/1845] is not recognized, skipping!
#WARNING:	Gene ENSG00000100858 in background [1/1848] is not recognized, skipping!
#WARNING:	Gene ENSG00000100992 in background [1/1870] is not recognized, skipping!
#WARNING:	Gene ENSG00000101080 in background [1/1882] is not recognized, skipping!
#WARNING:	Gene ENSG00000101093 in background [1/1885] is not recognized, skipping!
#WARNING:	Gene ENSG00000101156 in background [1/1899] is not recognized, skipping!
#WARNING:	Gene ENSG00000101172 in background [1/1905] is not recognized, skipping!
#WARNING:	Gene ENSG00000101205 in background [1/1921] is not recognized, skipping!
#WARNING:	Gene ENSG00000101229 in background [1/1927] is not recognized, skipping!
#WARNING:	Gene ENSG00000101321 in background [1/1947] is not recognized, skipping!
#WARNING:	Gene ENSG00000101371 in background [1/1965] is not recognized, skipping!
#WARNING:	Gene ENSG00000101386 in background [1/1967] is not recognized, skipping!
#WARNING:	Gene ENSG00000101418 in background [1/1974] is not recognized, skipping!
#WARNING:	Gene ENSG00000101436 in background [1/1978] is not recognized, skipping!
#WARNING:	Gene ENSG00000101944 in background [1/2027] is not recognized, skipping!
#WARNING:	Gene ENSG00000101948 in background [1/2029] is not recognized, skipping!
#WARNING:	Gene ENSG00000102012 in background [1/2042] is not recognized, skipping!
#WARNING:	Gene ENSG00000102022 in background [1/2043] is not recognized, skipping!
#WARNING:	Gene ENSG00000102080 in background [1/2055] is not recognized, skipping!
#WARNING:	Gene ENSG00000102129 in background [1/2066] is not recognized, skipping!
#WARNING:	Gene ENSG00000102269 in background [1/2083] is not recognized, skipping!
#WARNING:	Gene ENSG00000102314 in background [1/2089] is not recognized, skipping!
#WARNING:	Gene ENSG00000102325 in background [1/2092] is not recognized, skipping!
#WARNING:	Gene ENSG00000102363 in background [1/2095] is not recognized, skipping!
#WARNING:	Gene ENSG00000102637 in background [1/2112] is not recognized, skipping!
#WARNING:	Gene ENSG00000102643 in background [1/2113] is not recognized, skipping!
#WARNING:	Gene ENSG00000102869 in background [1/2125] is not recognized, skipping!
#WARNING:	Gene ENSG00000102887 in background [1/2130] is not recognized, skipping!
#WARNING:	Gene ENSG00000103057 in background [1/2153] is not recognized, skipping!
#WARNING:	Gene ENSG00000103080 in background [1/2156] is not recognized, skipping!
#WARNING:	Gene ENSG00000103127 in background [1/2158] is not recognized, skipping!
#WARNING:	Gene ENSG00000103164 in background [1/2161] is not recognized, skipping!
#WARNING:	Gene ENSG00000103229 in background [1/2170] is not recognized, skipping!
#WARNING:	Gene ENSG00000103425 in background [1/2189] is not recognized, skipping!
#WARNING:	Gene ENSG00000103555 in background [1/2203] is not recognized, skipping!
#WARNING:	Gene ENSG00000103720 in background [1/2210] is not recognized, skipping!
#WARNING:	Gene ENSG00000103733 in background [1/2211] is not recognized, skipping!
#WARNING:	Gene ENSG00000104284 in background [1/2234] is not recognized, skipping!
#WARNING:	Gene ENSG00000104386 in background [1/2250] is not recognized, skipping!
#WARNING:	Gene ENSG00000104725 in background [1/2272] is not recognized, skipping!
#WARNING:	Gene ENSG00000104732 in background [1/2274] is not recognized, skipping!
#WARNING:	Gene ENSG00000104762 in background [1/2278] is not recognized, skipping!
#WARNING:	Gene ENSG00000104777 in background [1/2282] is not recognized, skipping!
#WARNING:	Gene ENSG00000104868 in background [1/2301] is not recognized, skipping!
#WARNING:	Gene ENSG00000105061 in background [1/2328] is not recognized, skipping!
#WARNING:	Gene ENSG00000105101 in background [1/2331] is not recognized, skipping!
#WARNING:	Gene ENSG00000105140 in background [1/2334] is not recognized, skipping!
#WARNING:	Gene ENSG00000105194 in background [1/2342] is not recognized, skipping!
#WARNING:	Gene ENSG00000105284 in background [1/2355] is not recognized, skipping!
#WARNING:	Gene ENSG00000105293 in background [1/2358] is not recognized, skipping!
#WARNING:	Gene ENSG00000105532 in background [1/2400] is not recognized, skipping!
#WARNING:	Gene ENSG00000105573 in background [1/2406] is not recognized, skipping!
#WARNING:	Gene ENSG00000105596 in background [1/2407] is not recognized, skipping!
#WARNING:	Gene ENSG00000105604 in background [1/2408] is not recognized, skipping!
#WARNING:	Gene ENSG00000105648 in background [1/2420] is not recognized, skipping!
#WARNING:	Gene ENSG00000105781 in background [1/2440] is not recognized, skipping!
#WARNING:	Gene ENSG00000105975 in background [1/2461] is not recognized, skipping!
#WARNING:	Gene ENSG00000106001 in background [1/2470] is not recognized, skipping!
#WARNING:	Gene ENSG00000106135 in background [1/2493] is not recognized, skipping!
#WARNING:	Gene ENSG00000106308 in background [1/2509] is not recognized, skipping!
#WARNING:	Gene ENSG00000106411 in background [1/2522] is not recognized, skipping!
#WARNING:	Gene ENSG00000106580 in background [1/2534] is not recognized, skipping!
#WARNING:	Gene ENSG00000106645 in background [1/2545] is not recognized, skipping!
#WARNING:	Gene ENSG00000106782 in background [1/2555] is not recognized, skipping!
#WARNING:	Gene ENSG00000106817 in background [1/2561] is not recognized, skipping!
#WARNING:	Gene ENSG00000107368 in background [1/2594] is not recognized, skipping!
#WARNING:	Gene ENSG00000107618 in background [1/2608] is not recognized, skipping!
#WARNING:	Gene ENSG00000107623 in background [1/2609] is not recognized, skipping!
#WARNING:	Gene ENSG00000107835 in background [1/2626] is not recognized, skipping!
#WARNING:	Gene ENSG00000107987 in background [1/2636] is not recognized, skipping!
#WARNING:	Gene ENSG00000108030 in background [1/2638] is not recognized, skipping!
#WARNING:	Gene ENSG00000108246 in background [1/2650] is not recognized, skipping!
#WARNING:	Gene ENSG00000108264 in background [1/2653] is not recognized, skipping!
#WARNING:	Gene ENSG00000108270 in background [1/2654] is not recognized, skipping!
#WARNING:	Gene ENSG00000108278 in background [1/2655] is not recognized, skipping!
#WARNING:	Gene ENSG00000108292 in background [1/2656] is not recognized, skipping!
#WARNING:	Gene ENSG00000108294 in background [1/2657] is not recognized, skipping!
#WARNING:	Gene ENSG00000108372 in background [1/2663] is not recognized, skipping!
#WARNING:	Gene ENSG00000108504 in background [1/2682] is not recognized, skipping!
#WARNING:	Gene ENSG00000108630 in background [1/2704] is not recognized, skipping!
#WARNING:	Gene ENSG00000108753 in background [1/2716] is not recognized, skipping!
#WARNING:	Gene ENSG00000108966 in background [1/2745] is not recognized, skipping!
#WARNING:	Gene ENSG00000108974 in background [1/2746] is not recognized, skipping!
#WARNING:	Gene ENSG00000109176 in background [1/2763] is not recognized, skipping!
#WARNING:	Gene ENSG00000109697 in background [1/2798] is not recognized, skipping!
#WARNING:	Gene ENSG00000109883 in background [1/2811] is not recognized, skipping!
#WARNING:	Gene ENSG00000110347 in background [1/2849] is not recognized, skipping!
#WARNING:	Gene ENSG00000110574 in background [1/2862] is not recognized, skipping!
#WARNING:	Gene ENSG00000110624 in background [1/2864] is not recognized, skipping!
#WARNING:	Gene ENSG00000110815 in background [1/2882] is not recognized, skipping!
#WARNING:	Gene ENSG00000111104 in background [1/2906] is not recognized, skipping!
#WARNING:	Gene ENSG00000111332 in background [1/2935] is not recognized, skipping!
#WARNING:	Gene ENSG00000111336 in background [1/2937] is not recognized, skipping!
#WARNING:	Gene ENSG00000111406 in background [1/2945] is not recognized, skipping!
#WARNING:	Gene ENSG00000111618 in background [1/2957] is not recognized, skipping!
#WARNING:	Gene ENSG00000111838 in background [1/2992] is not recognized, skipping!
#WARNING:	Gene ENSG00000111892 in background [1/2997] is not recognized, skipping!
#WARNING:	Gene ENSG00000111956 in background [1/3001] is not recognized, skipping!
#WARNING:	Gene ENSG00000111960 in background [1/3002] is not recognized, skipping!
#WARNING:	Gene ENSG00000111964 in background [1/3004] is not recognized, skipping!
#WARNING:	Gene ENSG00000111965 in background [1/3005] is not recognized, skipping!
#WARNING:	Gene ENSG00000111968 in background [1/3006] is not recognized, skipping!
#WARNING:	Gene ENSG00000111971 in background [1/3007] is not recognized, skipping!
#WARNING:	Gene ENSG00000111973 in background [1/3008] is not recognized, skipping!
#WARNING:	Gene ENSG00000111975 in background [1/3009] is not recognized, skipping!
#WARNING:	Gene ENSG00000111980 in background [1/3010] is not recognized, skipping!
#WARNING:	Gene ENSG00000111985 in background [1/3012] is not recognized, skipping!
#WARNING:	Gene ENSG00000111986 in background [1/3013] is not recognized, skipping!
#WARNING:	Gene ENSG00000111987 in background [1/3014] is not recognized, skipping!
#WARNING:	Gene ENSG00000112000 in background [1/3015] is not recognized, skipping!
#WARNING:	Gene ENSG00000112043 in background [1/3021] is not recognized, skipping!
#WARNING:	Gene ENSG00000112049 in background [1/3022] is not recognized, skipping!
#WARNING:	Gene ENSG00000112082 in background [1/3028] is not recognized, skipping!
#WARNING:	Gene ENSG00000112091 in background [1/3029] is not recognized, skipping!
#WARNING:	Gene ENSG00000112095 in background [1/3030] is not recognized, skipping!
#WARNING:	Gene ENSG00000112112 in background [1/3033] is not recognized, skipping!
#WARNING:	Gene ENSG00000112264 in background [1/3054] is not recognized, skipping!
#WARNING:	Gene ENSG00000112346 in background [1/3072] is not recognized, skipping!
#WARNING:	Gene ENSG00000112374 in background [1/3074] is not recognized, skipping!
#WARNING:	Gene ENSG00000112448 in background [1/3077] is not recognized, skipping!
#WARNING:	Gene ENSG00000112459 in background [1/3078] is not recognized, skipping!
#WARNING:	Gene ENSG00000112461 in background [1/3079] is not recognized, skipping!
#WARNING:	Gene ENSG00000112472 in background [1/3081] is not recognized, skipping!
#WARNING:	Gene ENSG00000112474 in background [1/3083] is not recognized, skipping!
#WARNING:	Gene ENSG00000112477 in background [1/3084] is not recognized, skipping!
#WARNING:	Gene ENSG00000112478 in background [1/3085] is not recognized, skipping!
#WARNING:	Gene ENSG00000112489 in background [1/3086] is not recognized, skipping!
#WARNING:	Gene ENSG00000112493 in background [1/3087] is not recognized, skipping!
#WARNING:	Gene ENSG00000112498 in background [1/3088] is not recognized, skipping!
#WARNING:	Gene ENSG00000112526 in background [1/3091] is not recognized, skipping!
#WARNING:	Gene ENSG00000112577 in background [1/3097] is not recognized, skipping!
#WARNING:	Gene ENSG00000112637 in background [1/3102] is not recognized, skipping!
#WARNING:	Gene ENSG00000112664 in background [1/3107] is not recognized, skipping!
#WARNING:	Gene ENSG00000112698 in background [1/3109] is not recognized, skipping!
#WARNING:	Gene ENSG00000112727 in background [1/3113] is not recognized, skipping!
#WARNING:	Gene ENSG00000112743 in background [1/3116] is not recognized, skipping!
#WARNING:	Gene ENSG00000112790 in background [1/3123] is not recognized, skipping!
#WARNING:	Gene ENSG00000112804 in background [1/3125] is not recognized, skipping!
#WARNING:	Gene ENSG00000113411 in background [1/3181] is not recognized, skipping!
#WARNING:	Gene ENSG00000114064 in background [1/3233] is not recognized, skipping!
#WARNING:	Gene ENSG00000114366 in background [1/3255] is not recognized, skipping!
#WARNING:	Gene ENSG00000114442 in background [1/3262] is not recognized, skipping!
#WARNING:	Gene ENSG00000114514 in background [1/3269] is not recognized, skipping!
#WARNING:	Gene ENSG00000114679 in background [1/3278] is not recognized, skipping!
#WARNING:	Gene ENSG00000114731 in background [1/3281] is not recognized, skipping!
#WARNING:	Gene ENSG00000114733 in background [1/3282] is not recognized, skipping!
#WARNING:	Gene ENSG00000114802 in background [1/3290] is not recognized, skipping!
#WARNING:	Gene ENSG00000115131 in background [1/3313] is not recognized, skipping!
#WARNING:	Gene ENSG00000115373 in background [1/3350] is not recognized, skipping!
#WARNING:	Gene ENSG00000115404 in background [1/3353] is not recognized, skipping!
#WARNING:	Gene ENSG00000115644 in background [1/3381] is not recognized, skipping!
#WARNING:	Gene ENSG00000115669 in background [1/3386] is not recognized, skipping!
#WARNING:	Gene ENSG00000115847 in background [1/3405] is not recognized, skipping!
#WARNING:	Gene ENSG00000115938 in background [1/3416] is not recognized, skipping!
#WARNING:	Gene ENSG00000115953 in background [1/3420] is not recognized, skipping!
#WARNING:	Gene ENSG00000115980 in background [1/3424] is not recognized, skipping!
#WARNING:	Gene ENSG00000116206 in background [1/3450] is not recognized, skipping!
#WARNING:	Gene ENSG00000116219 in background [1/3454] is not recognized, skipping!
#WARNING:	Gene ENSG00000116282 in background [1/3461] is not recognized, skipping!
#WARNING:	Gene ENSG00000117029 in background [1/3526] is not recognized, skipping!
#WARNING:	Gene ENSG00000117063 in background [1/3529] is not recognized, skipping!
#WARNING:	Gene ENSG00000117289 in background [1/3548] is not recognized, skipping!
#WARNING:	Gene ENSG00000117413 in background [1/3563] is not recognized, skipping!
#WARNING:	Gene ENSG00000117489 in background [1/3571] is not recognized, skipping!
#WARNING:	Gene ENSG00000118226 in background [1/3611] is not recognized, skipping!
#WARNING:	Gene ENSG00000118265 in background [1/3617] is not recognized, skipping!
#WARNING:	Gene ENSG00000118267 in background [1/3618] is not recognized, skipping!
#WARNING:	Gene ENSG00000118423 in background [1/3627] is not recognized, skipping!
#WARNING:	Gene ENSG00000118519 in background [1/3639] is not recognized, skipping!
#WARNING:	Gene ENSG00000118542 in background [1/3643] is not recognized, skipping!
#WARNING:	Gene ENSG00000118613 in background [1/3648] is not recognized, skipping!
#WARNING:	Gene ENSG00000118639 in background [1/3649] is not recognized, skipping!
#WARNING:	Gene ENSG00000118710 in background [1/3656] is not recognized, skipping!
#WARNING:	Gene ENSG00000118847 in background [1/3663] is not recognized, skipping!
#WARNING:	Gene ENSG00000119209 in background [1/3683] is not recognized, skipping!
#WARNING:	Gene ENSG00000119235 in background [1/3684] is not recognized, skipping!
#WARNING:	Gene ENSG00000119352 in background [1/3689] is not recognized, skipping!
#WARNING:	Gene ENSG00000119363 in background [1/3690] is not recognized, skipping!
#WARNING:	Gene ENSG00000119398 in background [1/3695] is not recognized, skipping!
#WARNING:	Gene ENSG00000119438 in background [1/3701] is not recognized, skipping!
#WARNING:	Gene ENSG00000119542 in background [1/3710] is not recognized, skipping!
#WARNING:	Gene ENSG00000119651 in background [1/3718] is not recognized, skipping!
#WARNING:	Gene ENSG00000119713 in background [1/3728] is not recognized, skipping!
#WARNING:	Gene ENSG00000119928 in background [1/3746] is not recognized, skipping!
#WARNING:	Gene ENSG00000120078 in background [1/3760] is not recognized, skipping!
#WARNING:	Gene ENSG00000120087 in background [1/3761] is not recognized, skipping!
#WARNING:	Gene ENSG00000120139 in background [1/3767] is not recognized, skipping!
#WARNING:	Gene ENSG00000120247 in background [1/3776] is not recognized, skipping!
#WARNING:	Gene ENSG00000120292 in background [1/3780] is not recognized, skipping!
#WARNING:	Gene ENSG00000120507 in background [1/3793] is not recognized, skipping!
#WARNING:	Gene ENSG00000120586 in background [1/3794] is not recognized, skipping!
#WARNING:	Gene ENSG00000121031 in background [1/3829] is not recognized, skipping!
#WARNING:	Gene ENSG00000121054 in background [1/3832] is not recognized, skipping!
#WARNING:	Gene ENSG00000121255 in background [1/3843] is not recognized, skipping!
#WARNING:	Gene ENSG00000121319 in background [1/3848] is not recognized, skipping!
#WARNING:	Gene ENSG00000121328 in background [1/3849] is not recognized, skipping!
#WARNING:	Gene ENSG00000121340 in background [1/3851] is not recognized, skipping!
#WARNING:	Gene ENSG00000121373 in background [1/3854] is not recognized, skipping!
#WARNING:	Gene ENSG00000121374 in background [1/3855] is not recognized, skipping!
#WARNING:	Gene ENSG00000121379 in background [1/3857] is not recognized, skipping!
#WARNING:	Gene ENSG00000121459 in background [1/3861] is not recognized, skipping!
#WARNING:	Gene ENSG00000121531 in background [1/3864] is not recognized, skipping!
#WARNING:	Gene ENSG00000121722 in background [1/3873] is not recognized, skipping!
#WARNING:	Gene ENSG00000121848 in background [1/3883] is not recognized, skipping!
#WARNING:	Gene ENSG00000122063 in background [1/3898] is not recognized, skipping!
#WARNING:	Gene ENSG00000122339 in background [1/3913] is not recognized, skipping!
#WARNING:	Gene ENSG00000122516 in background [1/3922] is not recognized, skipping!
#WARNING:	Gene ENSG00000122718 in background [1/3941] is not recognized, skipping!
#WARNING:	Gene ENSG00000122737 in background [1/3945] is not recognized, skipping!
#WARNING:	Gene ENSG00000122854 in background [1/3952] is not recognized, skipping!
#WARNING:	Gene ENSG00000122960 in background [1/3963] is not recognized, skipping!
#WARNING:	Gene ENSG00000123274 in background [1/3983] is not recognized, skipping!
#WARNING:	Gene ENSG00000123412 in background [1/3999] is not recognized, skipping!
#WARNING:	Gene ENSG00000123464 in background [1/4003] is not recognized, skipping!
#WARNING:	Gene ENSG00000123596 in background [1/4015] is not recognized, skipping!
#WARNING:	Gene ENSG00000123649 in background [1/4020] is not recognized, skipping!
#WARNING:	Gene ENSG00000123859 in background [1/4027] is not recognized, skipping!
#WARNING:	Gene ENSG00000123872 in background [1/4029] is not recognized, skipping!
#WARNING:	Gene ENSG00000124105 in background [1/4048] is not recognized, skipping!
#WARNING:	Gene ENSG00000124137 in background [1/4053] is not recognized, skipping!
#WARNING:	Gene ENSG00000124183 in background [1/4067] is not recognized, skipping!
#WARNING:	Gene ENSG00000124186 in background [1/4068] is not recognized, skipping!
#WARNING:	Gene ENSG00000124189 in background [1/4069] is not recognized, skipping!
#WARNING:	Gene ENSG00000124211 in background [1/4079] is not recognized, skipping!
#WARNING:	Gene ENSG00000124218 in background [1/4085] is not recognized, skipping!
#WARNING:	Gene ENSG00000124235 in background [1/4094] is not recognized, skipping!
#WARNING:	Gene ENSG00000124239 in background [1/4096] is not recognized, skipping!
#WARNING:	Gene ENSG00000124435 in background [1/4116] is not recognized, skipping!
#WARNING:	Gene ENSG00000124487 in background [1/4123] is not recognized, skipping!
#WARNING:	Gene ENSG00000124495 in background [1/4127] is not recognized, skipping!
#WARNING:	Gene ENSG00000124517 in background [1/4130] is not recognized, skipping!
#WARNING:	Gene ENSG00000124518 in background [1/4131] is not recognized, skipping!
#WARNING:	Gene ENSG00000124526 in background [1/4133] is not recognized, skipping!
#WARNING:	Gene ENSG00000124529 in background [1/4134] is not recognized, skipping!
#WARNING:	Gene ENSG00000124546 in background [1/4136] is not recognized, skipping!
#WARNING:	Gene ENSG00000124551 in background [1/4138] is not recognized, skipping!
#WARNING:	Gene ENSG00000124561 in background [1/4140] is not recognized, skipping!
#WARNING:	Gene ENSG00000124567 in background [1/4143] is not recognized, skipping!
#WARNING:	Gene ENSG00000124578 in background [1/4148] is not recognized, skipping!
#WARNING:	Gene ENSG00000124624 in background [1/4155] is not recognized, skipping!
#WARNING:	Gene ENSG00000124642 in background [1/4157] is not recognized, skipping!
#WARNING:	Gene ENSG00000124649 in background [1/4158] is not recognized, skipping!
#WARNING:	Gene ENSG00000124655 in background [1/4159] is not recognized, skipping!
#WARNING:	Gene ENSG00000124687 in background [1/4163] is not recognized, skipping!
#WARNING:	Gene ENSG00000124693 in background [1/4164] is not recognized, skipping!
#WARNING:	Gene ENSG00000124732 in background [1/4169] is not recognized, skipping!
#WARNING:	Gene ENSG00000124740 in background [1/4171] is not recognized, skipping!
#WARNING:	Gene ENSG00000125157 in background [1/4202] is not recognized, skipping!
#WARNING:	Gene ENSG00000125180 in background [1/4205] is not recognized, skipping!
#WARNING:	Gene ENSG00000125259 in background [1/4212] is not recognized, skipping!
#WARNING:	Gene ENSG00000125341 in background [1/4217] is not recognized, skipping!
#WARNING:	Gene ENSG00000125387 in background [1/4226] is not recognized, skipping!
#WARNING:	Gene ENSG00000125456 in background [1/4236] is not recognized, skipping!
#WARNING:	Gene ENSG00000125506 in background [1/4244] is not recognized, skipping!
#WARNING:	Gene ENSG00000125511 in background [1/4247] is not recognized, skipping!
#WARNING:	Gene ENSG00000125516 in background [1/4249] is not recognized, skipping!
#WARNING:	Gene ENSG00000125523 in background [1/4252] is not recognized, skipping!
#WARNING:	Gene ENSG00000125796 in background [1/4286] is not recognized, skipping!
#WARNING:	Gene ENSG00000125822 in background [1/4298] is not recognized, skipping!
#WARNING:	Gene ENSG00000125896 in background [1/4326] is not recognized, skipping!
#WARNING:	Gene ENSG00000125902 in background [1/4330] is not recognized, skipping!
#WARNING:	Gene ENSG00000125953 in background [1/4336] is not recognized, skipping!
#WARNING:	Gene ENSG00000125964 in background [1/4338] is not recognized, skipping!
#WARNING:	Gene ENSG00000125974 in background [1/4345] is not recognized, skipping!
#WARNING:	Gene ENSG00000125976 in background [1/4347] is not recognized, skipping!
#WARNING:	Gene ENSG00000125979 in background [1/4349] is not recognized, skipping!
#WARNING:	Gene ENSG00000126002 in background [1/4356] is not recognized, skipping!
#WARNING:	Gene ENSG00000126256 in background [1/4373] is not recognized, skipping!
#WARNING:	Gene ENSG00000126258 in background [1/4374] is not recognized, skipping!
#WARNING:	Gene ENSG00000126594 in background [1/4396] is not recognized, skipping!
#WARNING:	Gene ENSG00000126612 in background [1/4397] is not recognized, skipping!
#WARNING:	Gene ENSG00000126657 in background [1/4398] is not recognized, skipping!
#WARNING:	Gene ENSG00000126685 in background [1/4399] is not recognized, skipping!
#WARNING:	Gene ENSG00000126765 in background [1/4407] is not recognized, skipping!
#WARNING:	Gene ENSG00000126977 in background [1/4426] is not recognized, skipping!
#WARNING:	Gene ENSG00000127018 in background [1/4427] is not recognized, skipping!
#WARNING:	Gene ENSG00000127055 in background [1/4429] is not recognized, skipping!
#WARNING:	Gene ENSG00000127121 in background [1/4434] is not recognized, skipping!
#WARNING:	Gene ENSG00000127261 in background [1/4442] is not recognized, skipping!
#WARNING:	Gene ENSG00000127281 in background [1/4443] is not recognized, skipping!
#WARNING:	Gene ENSG00000127356 in background [1/4450] is not recognized, skipping!
#WARNING:	Gene ENSG00000127360 in background [1/4451] is not recognized, skipping!
#WARNING:	Gene ENSG00000127382 in background [1/4455] is not recognized, skipping!
#WARNING:	Gene ENSG00000127387 in background [1/4456] is not recognized, skipping!
#WARNING:	Gene ENSG00000127465 in background [1/4461] is not recognized, skipping!
#WARNING:	Gene ENSG00000127688 in background [1/4476] is not recognized, skipping!
#WARNING:	Gene ENSG00000128187 in background [1/4504] is not recognized, skipping!
#WARNING:	Gene ENSG00000128802 in background [1/4561] is not recognized, skipping!
#WARNING:	Gene ENSG00000128807 in background [1/4562] is not recognized, skipping!
#WARNING:	Gene ENSG00000129270 in background [1/4593] is not recognized, skipping!
#WARNING:	Gene ENSG00000129277 in background [1/4594] is not recognized, skipping!
#WARNING:	Gene ENSG00000129524 in background [1/4613] is not recognized, skipping!
#WARNING:	Gene ENSG00000129584 in background [1/4620] is not recognized, skipping!
#WARNING:	Gene ENSG00000129871 in background [1/4634] is not recognized, skipping!
#WARNING:	Gene ENSG00000129899 in background [1/4636] is not recognized, skipping!
#WARNING:	Gene ENSG00000129962 in background [1/4640] is not recognized, skipping!
#WARNING:	Gene ENSG00000130016 in background [1/4647] is not recognized, skipping!
#WARNING:	Gene ENSG00000130017 in background [1/4648] is not recognized, skipping!
#WARNING:	Gene ENSG00000130025 in background [1/4649] is not recognized, skipping!
#WARNING:	Gene ENSG00000130041 in background [1/4652] is not recognized, skipping!
#WARNING:	Gene ENSG00000130076 in background [1/4655] is not recognized, skipping!
#WARNING:	Gene ENSG00000130171 in background [1/4658] is not recognized, skipping!
#WARNING:	Gene ENSG00000130206 in background [1/4665] is not recognized, skipping!
#WARNING:	Gene ENSG00000130207 in background [1/4666] is not recognized, skipping!
#WARNING:	Gene ENSG00000130266 in background [1/4673] is not recognized, skipping!
#WARNING:	Gene ENSG00000130267 in background [1/4674] is not recognized, skipping!
#WARNING:	Gene ENSG00000130386 in background [1/4689] is not recognized, skipping!
#WARNING:	Gene ENSG00000130607 in background [1/4712] is not recognized, skipping!
#WARNING:	Gene ENSG00000130654 in background [1/4715] is not recognized, skipping!
#WARNING:	Gene ENSG00000130704 in background [1/4725] is not recognized, skipping!
#WARNING:	Gene ENSG00000130808 in background [1/4742] is not recognized, skipping!
#WARNING:	Gene ENSG00000130860 in background [1/4752] is not recognized, skipping!
#WARNING:	Gene ENSG00000131009 in background [1/4765] is not recognized, skipping!
#WARNING:	Gene ENSG00000131040 in background [1/4771] is not recognized, skipping!
#WARNING:	Gene ENSG00000131041 in background [1/4772] is not recognized, skipping!
#WARNING:	Gene ENSG00000131113 in background [1/4788] is not recognized, skipping!
#WARNING:	Gene ENSG00000131161 in background [1/4793] is not recognized, skipping!
#WARNING:	Gene ENSG00000131240 in background [1/4803] is not recognized, skipping!
#WARNING:	Gene ENSG00000131530 in background [1/4830] is not recognized, skipping!
#WARNING:	Gene ENSG00000131533 in background [1/4831] is not recognized, skipping!
#WARNING:	Gene ENSG00000131586 in background [1/4835] is not recognized, skipping!
#WARNING:	Gene ENSG00000131589 in background [1/4836] is not recognized, skipping!
#WARNING:	Gene ENSG00000131604 in background [1/4837] is not recognized, skipping!
#WARNING:	Gene ENSG00000131662 in background [1/4840] is not recognized, skipping!
#WARNING:	Gene ENSG00000131764 in background [1/4853] is not recognized, skipping!
#WARNING:	Gene ENSG00000131765 in background [1/4854] is not recognized, skipping!
#WARNING:	Gene ENSG00000131767 in background [1/4855] is not recognized, skipping!
#WARNING:	Gene ENSG00000131795 in background [1/4862] is not recognized, skipping!
#WARNING:	Gene ENSG00000131834 in background [1/4866] is not recognized, skipping!
#WARNING:	Gene ENSG00000131959 in background [1/4876] is not recognized, skipping!
#WARNING:	Gene ENSG00000132111 in background [1/4886] is not recognized, skipping!
#WARNING:	Gene ENSG00000132130 in background [1/4888] is not recognized, skipping!
#WARNING:	Gene ENSG00000132142 in background [1/4890] is not recognized, skipping!
#WARNING:	Gene ENSG00000132419 in background [1/4915] is not recognized, skipping!
#WARNING:	Gene ENSG00000132438 in background [1/4920] is not recognized, skipping!
#WARNING:	Gene ENSG00000132480 in background [1/4928] is not recognized, skipping!
#WARNING:	Gene ENSG00000132951 in background [1/4988] is not recognized, skipping!
#WARNING:	Gene ENSG00000133014 in background [1/4996] is not recognized, skipping!
#WARNING:	Gene ENSG00000133051 in background [1/5003] is not recognized, skipping!
#WARNING:	Gene ENSG00000133149 in background [1/5020] is not recognized, skipping!
#WARNING:	Gene ENSG00000133188 in background [1/5022] is not recognized, skipping!
#WARNING:	Gene ENSG00000133200 in background [1/5024] is not recognized, skipping!
#WARNING:	Gene ENSG00000133309 in background [1/5030] is not recognized, skipping!
#WARNING:	Gene ENSG00000133512 in background [1/5043] is not recognized, skipping!
#WARNING:	Gene ENSG00000133610 in background [1/5045] is not recognized, skipping!
#WARNING:	Gene ENSG00000133984 in background [1/5070] is not recognized, skipping!
#WARNING:	Gene ENSG00000133991 in background [1/5071] is not recognized, skipping!
#WARNING:	Gene ENSG00000134025 in background [1/5076] is not recognized, skipping!
#WARNING:	Gene ENSG00000134059 in background [1/5082] is not recognized, skipping!
#WARNING:	Gene ENSG00000134257 in background [1/5108] is not recognized, skipping!
#WARNING:	Gene ENSG00000134263 in background [1/5111] is not recognized, skipping!
#WARNING:	Gene ENSG00000134391 in background [1/5129] is not recognized, skipping!
#WARNING:	Gene ENSG00000134653 in background [1/5155] is not recognized, skipping!
#WARNING:	Gene ENSG00000134678 in background [1/5156] is not recognized, skipping!
#WARNING:	Gene ENSG00000134822 in background [1/5172] is not recognized, skipping!
#WARNING:	Gene ENSG00000135010 in background [1/5191] is not recognized, skipping!
#WARNING:	Gene ENSG00000135044 in background [1/5193] is not recognized, skipping!
#WARNING:	Gene ENSG00000135165 in background [1/5211] is not recognized, skipping!
#WARNING:	Gene ENSG00000135186 in background [1/5213] is not recognized, skipping!
#WARNING:	Gene ENSG00000135209 in background [1/5214] is not recognized, skipping!
#WARNING:	Gene ENSG00000135213 in background [1/5215] is not recognized, skipping!
#WARNING:	Gene ENSG00000135224 in background [1/5218] is not recognized, skipping!
#WARNING:	Gene ENSG00000135289 in background [1/5222] is not recognized, skipping!
#WARNING:	Gene ENSG00000135839 in background [1/5303] is not recognized, skipping!
#WARNING:	Gene ENSG00000135906 in background [1/5312] is not recognized, skipping!
#WARNING:	Gene ENSG00000136013 in background [1/5328] is not recognized, skipping!
#WARNING:	Gene ENSG00000136025 in background [1/5329] is not recognized, skipping!
#WARNING:	Gene ENSG00000136254 in background [1/5357] is not recognized, skipping!
#WARNING:	Gene ENSG00000136265 in background [1/5359] is not recognized, skipping!
#WARNING:	Gene ENSG00000136480 in background [1/5375] is not recognized, skipping!
#WARNING:	Gene ENSG00000136523 in background [1/5380] is not recognized, skipping!
#WARNING:	Gene ENSG00000136554 in background [1/5387] is not recognized, skipping!
#WARNING:	Gene ENSG00000136737 in background [1/5407] is not recognized, skipping!
#WARNING:	Gene ENSG00000136805 in background [1/5413] is not recognized, skipping!
#WARNING:	Gene ENSG00000136871 in background [1/5433] is not recognized, skipping!
#WARNING:	Gene ENSG00000137007 in background [1/5456] is not recognized, skipping!
#WARNING:	Gene ENSG00000137026 in background [1/5457] is not recognized, skipping!
#WARNING:	Gene ENSG00000137099 in background [1/5470] is not recognized, skipping!
#WARNING:	Gene ENSG00000137104 in background [1/5473] is not recognized, skipping!
#WARNING:	Gene ENSG00000137165 in background [1/5479] is not recognized, skipping!
#WARNING:	Gene ENSG00000137173 in background [1/5481] is not recognized, skipping!
#WARNING:	Gene ENSG00000137184 in background [1/5483] is not recognized, skipping!
#WARNING:	Gene ENSG00000137186 in background [1/5485] is not recognized, skipping!
#WARNING:	Gene ENSG00000137197 in background [1/5487] is not recognized, skipping!
#WARNING:	Gene ENSG00000137259 in background [1/5495] is not recognized, skipping!
#WARNING:	Gene ENSG00000137311 in background [1/5505] is not recognized, skipping!
#WARNING:	Gene ENSG00000137313 in background [1/5507] is not recognized, skipping!
#WARNING:	Gene ENSG00000137314 in background [1/5508] is not recognized, skipping!
#WARNING:	Gene ENSG00000137315 in background [1/5509] is not recognized, skipping!
#WARNING:	Gene ENSG00000137320 in background [1/5510] is not recognized, skipping!
#WARNING:	Gene ENSG00000137324 in background [1/5511] is not recognized, skipping!
#WARNING:	Gene ENSG00000137327 in background [1/5512] is not recognized, skipping!
#WARNING:	Gene ENSG00000137328 in background [1/5513] is not recognized, skipping!
#WARNING:	Gene ENSG00000137330 in background [1/5514] is not recognized, skipping!
#WARNING:	Gene ENSG00000137332 in background [1/5516] is not recognized, skipping!
#WARNING:	Gene ENSG00000137333 in background [1/5517] is not recognized, skipping!
#WARNING:	Gene ENSG00000137335 in background [1/5518] is not recognized, skipping!
#WARNING:	Gene ENSG00000137336 in background [1/5519] is not recognized, skipping!
#WARNING:	Gene ENSG00000137341 in background [1/5521] is not recognized, skipping!
#WARNING:	Gene ENSG00000137344 in background [1/5522] is not recognized, skipping!
#WARNING:	Gene ENSG00000137345 in background [1/5523] is not recognized, skipping!
#WARNING:	Gene ENSG00000137349 in background [1/5524] is not recognized, skipping!
#WARNING:	Gene ENSG00000137361 in background [1/5525] is not recognized, skipping!
#WARNING:	Gene ENSG00000137362 in background [1/5526] is not recognized, skipping!
#WARNING:	Gene ENSG00000137366 in background [1/5528] is not recognized, skipping!
#WARNING:	Gene ENSG00000137369 in background [1/5529] is not recognized, skipping!
#WARNING:	Gene ENSG00000137379 in background [1/5530] is not recognized, skipping!
#WARNING:	Gene ENSG00000137383 in background [1/5531] is not recognized, skipping!
#WARNING:	Gene ENSG00000137384 in background [1/5532] is not recognized, skipping!
#WARNING:	Gene ENSG00000137391 in background [1/5533] is not recognized, skipping!
#WARNING:	Gene ENSG00000137397 in background [1/5535] is not recognized, skipping!
#WARNING:	Gene ENSG00000137398 in background [1/5536] is not recognized, skipping!
#WARNING:	Gene ENSG00000137403 in background [1/5537] is not recognized, skipping!
#WARNING:	Gene ENSG00000137457 in background [1/5540] is not recognized, skipping!
#WARNING:	Gene ENSG00000137493 in background [1/5546] is not recognized, skipping!
#WARNING:	Gene ENSG00000137722 in background [1/5574] is not recognized, skipping!
#WARNING:	Gene ENSG00000137729 in background [1/5576] is not recognized, skipping!
#WARNING:	Gene ENSG00000137756 in background [1/5580] is not recognized, skipping!
#WARNING:	Gene ENSG00000137810 in background [1/5588] is not recognized, skipping!
#WARNING:	Gene ENSG00000138063 in background [1/5620] is not recognized, skipping!
#WARNING:	Gene ENSG00000138206 in background [1/5646] is not recognized, skipping!
#WARNING:	Gene ENSG00000138293 in background [1/5651] is not recognized, skipping!
#WARNING:	Gene ENSG00000138294 in background [1/5652] is not recognized, skipping!
#WARNING:	Gene ENSG00000138297 in background [1/5653] is not recognized, skipping!
#WARNING:	Gene ENSG00000138396 in background [1/5668] is not recognized, skipping!
#WARNING:	Gene ENSG00000138414 in background [1/5671] is not recognized, skipping!
#WARNING:	Gene ENSG00000138588 in background [1/5679] is not recognized, skipping!
#WARNING:	Gene ENSG00000138656 in background [1/5688] is not recognized, skipping!
#WARNING:	Gene ENSG00000138799 in background [1/5715] is not recognized, skipping!
#WARNING:	Gene ENSG00000138808 in background [1/5718] is not recognized, skipping!
#WARNING:	Gene ENSG00000138815 in background [1/5720] is not recognized, skipping!
#WARNING:	Gene ENSG00000139466 in background [1/5757] is not recognized, skipping!
#WARNING:	Gene ENSG00000139688 in background [1/5780] is not recognized, skipping!
#WARNING:	Gene ENSG00000139720 in background [1/5782] is not recognized, skipping!
#WARNING:	Gene ENSG00000139783 in background [1/5786] is not recognized, skipping!
#WARNING:	Gene ENSG00000139822 in background [1/5789] is not recognized, skipping!
#WARNING:	Gene ENSG00000139825 in background [1/5790] is not recognized, skipping!
#WARNING:	Gene ENSG00000139913 in background [1/5798] is not recognized, skipping!
#WARNING:	Gene ENSG00000139969 in background [1/5802] is not recognized, skipping!
#WARNING:	Gene ENSG00000140028 in background [1/5810] is not recognized, skipping!
#WARNING:	Gene ENSG00000140042 in background [1/5812] is not recognized, skipping!
#WARNING:	Gene ENSG00000140495 in background [1/5857] is not recognized, skipping!
#WARNING:	Gene ENSG00000140561 in background [1/5868] is not recognized, skipping!
#WARNING:	Gene ENSG00000140824 in background [1/5882] is not recognized, skipping!
#WARNING:	Gene ENSG00000140833 in background [1/5884] is not recognized, skipping!
#WARNING:	Gene ENSG00000140917 in background [1/5892] is not recognized, skipping!
#WARNING:	Gene ENSG00000141017 in background [1/5908] is not recognized, skipping!
#WARNING:	Gene ENSG00000141018 in background [1/5909] is not recognized, skipping!
#WARNING:	Gene ENSG00000141037 in background [1/5912] is not recognized, skipping!
#WARNING:	Gene ENSG00000141039 in background [1/5913] is not recognized, skipping!
#WARNING:	Gene ENSG00000141048 in background [1/5915] is not recognized, skipping!
#WARNING:	Gene ENSG00000141328 in background [1/5926] is not recognized, skipping!
#WARNING:	Gene ENSG00000141331 in background [1/5927] is not recognized, skipping!
#WARNING:	Gene ENSG00000141516 in background [1/5946] is not recognized, skipping!
#WARNING:	Gene ENSG00000141517 in background [1/5947] is not recognized, skipping!
#WARNING:	Gene ENSG00000141530 in background [1/5951] is not recognized, skipping!
#WARNING:	Gene ENSG00000141532 in background [1/5952] is not recognized, skipping!
#WARNING:	Gene ENSG00000141548 in background [1/5955] is not recognized, skipping!
#WARNING:	Gene ENSG00000141558 in background [1/5958] is not recognized, skipping!
#WARNING:	Gene ENSG00000141592 in background [1/5963] is not recognized, skipping!
#WARNING:	Gene ENSG00000141618 in background [1/5964] is not recognized, skipping!
#WARNING:	Gene ENSG00000141654 in background [1/5969] is not recognized, skipping!
#WARNING:	Gene ENSG00000141657 in background [1/5971] is not recognized, skipping!
#WARNING:	Gene ENSG00000141658 in background [1/5972] is not recognized, skipping!
#WARNING:	Gene ENSG00000141707 in background [1/5974] is not recognized, skipping!
#WARNING:	Gene ENSG00000141720 in background [1/5975] is not recognized, skipping!
#WARNING:	Gene ENSG00000141999 in background [1/5991] is not recognized, skipping!
#WARNING:	Gene ENSG00000142048 in background [1/5995] is not recognized, skipping!
#WARNING:	Gene ENSG00000142052 in background [1/5996] is not recognized, skipping!
#WARNING:	Gene ENSG00000142075 in background [1/5997] is not recognized, skipping!
#WARNING:	Gene ENSG00000142183 in background [1/6007] is not recognized, skipping!
#WARNING:	Gene ENSG00000142232 in background [1/6016] is not recognized, skipping!
#WARNING:	Gene ENSG00000142290 in background [1/6019] is not recognized, skipping!
#WARNING:	Gene ENSG00000142671 in background [1/6048] is not recognized, skipping!
#WARNING:	Gene ENSG00000142954 in background [1/6066] is not recognized, skipping!
#WARNING:	Gene ENSG00000143140 in background [1/6078] is not recognized, skipping!
#WARNING:	Gene ENSG00000143148 in background [1/6079] is not recognized, skipping!
#WARNING:	Gene ENSG00000143182 in background [1/6089] is not recognized, skipping!
#WARNING:	Gene ENSG00000143377 in background [1/6118] is not recognized, skipping!
#WARNING:	Gene ENSG00000143463 in background [1/6134] is not recognized, skipping!
#WARNING:	Gene ENSG00000143466 in background [1/6135] is not recognized, skipping!
#WARNING:	Gene ENSG00000143620 in background [1/6155] is not recognized, skipping!
#WARNING:	Gene ENSG00000143654 in background [1/6162] is not recognized, skipping!
#WARNING:	Gene ENSG00000143662 in background [1/6163] is not recognized, skipping!
#WARNING:	Gene ENSG00000143787 in background [1/6173] is not recognized, skipping!
#WARNING:	Gene ENSG00000144544 in background [1/6221] is not recognized, skipping!
#WARNING:	Gene ENSG00000144682 in background [1/6235] is not recognized, skipping!
#WARNING:	Gene ENSG00000144894 in background [1/6249] is not recognized, skipping!
#WARNING:	Gene ENSG00000144975 in background [1/6253] is not recognized, skipping!
#WARNING:	Gene ENSG00000145654 in background [1/6290] is not recognized, skipping!
#WARNING:	Gene ENSG00000145895 in background [1/6314] is not recognized, skipping!
#WARNING:	Gene ENSG00000145925 in background [1/6317] is not recognized, skipping!
#WARNING:	Gene ENSG00000145987 in background [1/6319] is not recognized, skipping!
#WARNING:	Gene ENSG00000146028 in background [1/6323] is not recognized, skipping!
#WARNING:	Gene ENSG00000146034 in background [1/6324] is not recognized, skipping!
#WARNING:	Gene ENSG00000146065 in background [1/6327] is not recognized, skipping!
#WARNING:	Gene ENSG00000146092 in background [1/6331] is not recognized, skipping!
#WARNING:	Gene ENSG00000146152 in background [1/6335] is not recognized, skipping!
#WARNING:	Gene ENSG00000146372 in background [1/6343] is not recognized, skipping!
#WARNING:	Gene ENSG00000146679 in background [1/6359] is not recognized, skipping!
#WARNING:	Gene ENSG00000146743 in background [1/6366] is not recognized, skipping!
#WARNING:	Gene ENSG00000146845 in background [1/6371] is not recognized, skipping!
#WARNING:	Gene ENSG00000146984 in background [1/6377] is not recognized, skipping!
#WARNING:	Gene ENSG00000147060 in background [1/6382] is not recognized, skipping!
#WARNING:	Gene ENSG00000147116 in background [1/6388] is not recognized, skipping!
#WARNING:	Gene ENSG00000147128 in background [1/6392] is not recognized, skipping!
#WARNING:	Gene ENSG00000147280 in background [1/6411] is not recognized, skipping!
#WARNING:	Gene ENSG00000147379 in background [1/6414] is not recognized, skipping!
#WARNING:	Gene ENSG00000147380 in background [1/6415] is not recognized, skipping!
#WARNING:	Gene ENSG00000147384 in background [1/6417] is not recognized, skipping!
#WARNING:	Gene ENSG00000147387 in background [1/6418] is not recognized, skipping!
#WARNING:	Gene ENSG00000147393 in background [1/6419] is not recognized, skipping!
#WARNING:	Gene ENSG00000147401 in background [1/6422] is not recognized, skipping!
#WARNING:	Gene ENSG00000147402 in background [1/6423] is not recognized, skipping!
#WARNING:	Gene ENSG00000147477 in background [1/6433] is not recognized, skipping!
#WARNING:	Gene ENSG00000147507 in background [1/6436] is not recognized, skipping!
#WARNING:	Gene ENSG00000147790 in background [1/6459] is not recognized, skipping!
#WARNING:	Gene ENSG00000147833 in background [1/6461] is not recognized, skipping!
#WARNING:	Gene ENSG00000147877 in background [1/6468] is not recognized, skipping!
#WARNING:	Gene ENSG00000147892 in background [1/6472] is not recognized, skipping!
#WARNING:	Gene ENSG00000147974 in background [1/6474] is not recognized, skipping!
#WARNING:	Gene ENSG00000148004 in background [1/6475] is not recognized, skipping!
#WARNING:	Gene ENSG00000148075 in background [1/6477] is not recognized, skipping!
#WARNING:	Gene ENSG00000148076 in background [1/6478] is not recognized, skipping!
#WARNING:	Gene ENSG00000148571 in background [1/6508] is not recognized, skipping!
#WARNING:	Gene ENSG00000148615 in background [1/6510] is not recognized, skipping!
#WARNING:	Gene ENSG00000148701 in background [1/6516] is not recognized, skipping!
#WARNING:	Gene ENSG00000148732 in background [1/6520] is not recognized, skipping!
#WARNING:	Gene ENSG00000148760 in background [1/6522] is not recognized, skipping!
#WARNING:	Gene ENSG00000148820 in background [1/6526] is not recognized, skipping!
#WARNING:	Gene ENSG00000148852 in background [1/6530] is not recognized, skipping!
#WARNING:	Gene ENSG00000149123 in background [1/6543] is not recognized, skipping!
#WARNING:	Gene ENSG00000149126 in background [1/6545] is not recognized, skipping!
#WARNING:	Gene ENSG00000149211 in background [1/6553] is not recognized, skipping!
#WARNING:	Gene ENSG00000149349 in background [1/6565] is not recognized, skipping!
#WARNING:	Gene ENSG00000149397 in background [1/6566] is not recognized, skipping!
#WARNING:	Gene ENSG00000149408 in background [1/6568] is not recognized, skipping!
#WARNING:	Gene ENSG00000149538 in background [1/6584] is not recognized, skipping!
#WARNING:	Gene ENSG00000149559 in background [1/6588] is not recognized, skipping!
#WARNING:	Gene ENSG00000149611 in background [1/6596] is not recognized, skipping!
#WARNING:	Gene ENSG00000149618 in background [1/6597] is not recognized, skipping!
#WARNING:	Gene ENSG00000149653 in background [1/6603] is not recognized, skipping!
#WARNING:	Gene ENSG00000149990 in background [1/6625] is not recognized, skipping!
#WARNING:	Gene ENSG00000150086 in background [1/6627] is not recognized, skipping!
#WARNING:	Gene ENSG00000150298 in background [1/6633] is not recognized, skipping!
#WARNING:	Gene ENSG00000150506 in background [1/6641] is not recognized, skipping!
#WARNING:	Gene ENSG00000150781 in background [1/6653] is not recognized, skipping!
#WARNING:	Gene ENSG00000151165 in background [1/6673] is not recognized, skipping!
#WARNING:	Gene ENSG00000151507 in background [1/6695] is not recognized, skipping!
#WARNING:	Gene ENSG00000151514 in background [1/6696] is not recognized, skipping!
#WARNING:	Gene ENSG00000151747 in background [1/6718] is not recognized, skipping!
#WARNING:	Gene ENSG00000151792 in background [1/6721] is not recognized, skipping!
#WARNING:	Gene ENSG00000151985 in background [1/6733] is not recognized, skipping!
#WARNING:	Gene ENSG00000152199 in background [1/6742] is not recognized, skipping!
#WARNING:	Gene ENSG00000152274 in background [1/6751] is not recognized, skipping!
#WARNING:	Gene ENSG00000152777 in background [1/6779] is not recognized, skipping!
#WARNING:	Gene ENSG00000152945 in background [1/6792] is not recognized, skipping!
#WARNING:	Gene ENSG00000153143 in background [1/6811] is not recognized, skipping!
#WARNING:	Gene ENSG00000153262 in background [1/6822] is not recognized, skipping!
#WARNING:	Gene ENSG00000153416 in background [1/6826] is not recognized, skipping!
#WARNING:	Gene ENSG00000153467 in background [1/6827] is not recognized, skipping!
#WARNING:	Gene ENSG00000153471 in background [1/6828] is not recognized, skipping!
#WARNING:	Gene ENSG00000153575 in background [1/6836] is not recognized, skipping!
#WARNING:	Gene ENSG00000153586 in background [1/6837] is not recognized, skipping!
#WARNING:	Gene ENSG00000153807 in background [1/6843] is not recognized, skipping!
#WARNING:	Gene ENSG00000154039 in background [1/6861] is not recognized, skipping!
#WARNING:	Gene ENSG00000154138 in background [1/6868] is not recognized, skipping!
#WARNING:	Gene ENSG00000154427 in background [1/6890] is not recognized, skipping!
#WARNING:	Gene ENSG00000154430 in background [1/6891] is not recognized, skipping!
#WARNING:	Gene ENSG00000154650 in background [1/6903] is not recognized, skipping!
#WARNING:	Gene ENSG00000154851 in background [1/6916] is not recognized, skipping!
#WARNING:	Gene ENSG00000154972 in background [1/6919] is not recognized, skipping!
#WARNING:	Gene ENSG00000154999 in background [1/6921] is not recognized, skipping!
#WARNING:	Gene ENSG00000155130 in background [1/6927] is not recognized, skipping!
#WARNING:	Gene ENSG00000155288 in background [1/6930] is not recognized, skipping!
#WARNING:	Gene ENSG00000155347 in background [1/6934] is not recognized, skipping!
#WARNING:	Gene ENSG00000155665 in background [1/6949] is not recognized, skipping!
#WARNING:	Gene ENSG00000155721 in background [1/6951] is not recognized, skipping!
#WARNING:	Gene ENSG00000155784 in background [1/6954] is not recognized, skipping!
#WARNING:	Gene ENSG00000155857 in background [1/6960] is not recognized, skipping!
#WARNING:	Gene ENSG00000155986 in background [1/6972] is not recognized, skipping!
#WARNING:	Gene ENSG00000156937 in background [1/7033] is not recognized, skipping!
#WARNING:	Gene ENSG00000156977 in background [1/7039] is not recognized, skipping!
#WARNING:	Gene ENSG00000157033 in background [1/7043] is not recognized, skipping!
#WARNING:	Gene ENSG00000157068 in background [1/7047] is not recognized, skipping!
#WARNING:	Gene ENSG00000157312 in background [1/7065] is not recognized, skipping!
#WARNING:	Gene ENSG00000157562 in background [1/7083] is not recognized, skipping!
#WARNING:	Gene ENSG00000157566 in background [1/7084] is not recognized, skipping!
#WARNING:	Gene ENSG00000157616 in background [1/7086] is not recognized, skipping!
#WARNING:	Gene ENSG00000157630 in background [1/7087] is not recognized, skipping!
#WARNING:	Gene ENSG00000157777 in background [1/7093] is not recognized, skipping!
#WARNING:	Gene ENSG00000157828 in background [1/7097] is not recognized, skipping!
#WARNING:	Gene ENSG00000157950 in background [1/7103] is not recognized, skipping!
#WARNING:	Gene ENSG00000158061 in background [1/7112] is not recognized, skipping!
#WARNING:	Gene ENSG00000158066 in background [1/7113] is not recognized, skipping!
#WARNING:	Gene ENSG00000158083 in background [1/7114] is not recognized, skipping!
#WARNING:	Gene ENSG00000158340 in background [1/7132] is not recognized, skipping!
#WARNING:	Gene ENSG00000158384 in background [1/7134] is not recognized, skipping!
#WARNING:	Gene ENSG00000158581 in background [1/7154] is not recognized, skipping!
#WARNING:	Gene ENSG00000158597 in background [1/7155] is not recognized, skipping!
#WARNING:	Gene ENSG00000158724 in background [1/7160] is not recognized, skipping!
#WARNING:	Gene ENSG00000158730 in background [1/7161] is not recognized, skipping!
#WARNING:	Gene ENSG00000159100 in background [1/7186] is not recognized, skipping!
#WARNING:	Gene ENSG00000159104 in background [1/7187] is not recognized, skipping!
#WARNING:	Gene ENSG00000159113 in background [1/7190] is not recognized, skipping!
#WARNING:	Gene ENSG00000159123 in background [1/7191] is not recognized, skipping!
#WARNING:	Gene ENSG00000159271 in background [1/7216] is not recognized, skipping!
#WARNING:	Gene ENSG00000159276 in background [1/7217] is not recognized, skipping!
#WARNING:	Gene ENSG00000159279 in background [1/7218] is not recognized, skipping!
#WARNING:	Gene ENSG00000159391 in background [1/7227] is not recognized, skipping!
#WARNING:	Gene ENSG00000159392 in background [1/7228] is not recognized, skipping!
#WARNING:	Gene ENSG00000159517 in background [1/7237] is not recognized, skipping!
#WARNING:	Gene ENSG00000159894 in background [1/7254] is not recognized, skipping!
#WARNING:	Gene ENSG00000159998 in background [1/7261] is not recognized, skipping!
#WARNING:	Gene ENSG00000160220 in background [1/7290] is not recognized, skipping!
#WARNING:	Gene ENSG00000160296 in background [1/7302] is not recognized, skipping!
#WARNING:	Gene ENSG00000160327 in background [1/7310] is not recognized, skipping!
#WARNING:	Gene ENSG00000160436 in background [1/7314] is not recognized, skipping!
#WARNING:	Gene ENSG00000160585 in background [1/7319] is not recognized, skipping!
#WARNING:	Gene ENSG00000160610 in background [1/7320] is not recognized, skipping!
#WARNING:	Gene ENSG00000160670 in background [1/7324] is not recognized, skipping!
#WARNING:	Gene ENSG00000160672 in background [1/7325] is not recognized, skipping!
#WARNING:	Gene ENSG00000160673 in background [1/7326] is not recognized, skipping!
#WARNING:	Gene ENSG00000160674 in background [1/7327] is not recognized, skipping!
#WARNING:	Gene ENSG00000160675 in background [1/7328] is not recognized, skipping!
#WARNING:	Gene ENSG00000160916 in background [1/7351] is not recognized, skipping!
#WARNING:	Gene ENSG00000160967 in background [1/7358] is not recognized, skipping!
#WARNING:	Gene ENSG00000161018 in background [1/7364] is not recognized, skipping!
#WARNING:	Gene ENSG00000161241 in background [1/7373] is not recognized, skipping!
#WARNING:	Gene ENSG00000161280 in background [1/7377] is not recognized, skipping!
#WARNING:	Gene ENSG00000161326 in background [1/7378] is not recognized, skipping!
#WARNING:	Gene ENSG00000161519 in background [1/7382] is not recognized, skipping!
#WARNING:	Gene ENSG00000161570 in background [1/7387] is not recognized, skipping!
#WARNING:	Gene ENSG00000161573 in background [1/7388] is not recognized, skipping!
#WARNING:	Gene ENSG00000161574 in background [1/7389] is not recognized, skipping!
#WARNING:	Gene ENSG00000161782 in background [1/7397] is not recognized, skipping!
#WARNING:	Gene ENSG00000161954 in background [1/7406] is not recognized, skipping!
#WARNING:	Gene ENSG00000162042 in background [1/7413] is not recognized, skipping!
#WARNING:	Gene ENSG00000162392 in background [1/7436] is not recognized, skipping!
#WARNING:	Gene ENSG00000162412 in background [1/7440] is not recognized, skipping!
#WARNING:	Gene ENSG00000162562 in background [1/7454] is not recognized, skipping!
#WARNING:	Gene ENSG00000162569 in background [1/7455] is not recognized, skipping!
#WARNING:	Gene ENSG00000162597 in background [1/7459] is not recognized, skipping!
#WARNING:	Gene ENSG00000162632 in background [1/7466] is not recognized, skipping!
#WARNING:	Gene ENSG00000162708 in background [1/7474] is not recognized, skipping!
#WARNING:	Gene ENSG00000162710 in background [1/7475] is not recognized, skipping!
#WARNING:	Gene ENSG00000162767 in background [1/7485] is not recognized, skipping!
#WARNING:	Gene ENSG00000162822 in background [1/7490] is not recognized, skipping!
#WARNING:	Gene ENSG00000162893 in background [1/7496] is not recognized, skipping!
#WARNING:	Gene ENSG00000162904 in background [1/7498] is not recognized, skipping!
#WARNING:	Gene ENSG00000162960 in background [1/7504] is not recognized, skipping!
#WARNING:	Gene ENSG00000163048 in background [1/7515] is not recognized, skipping!
#WARNING:	Gene ENSG00000163049 in background [1/7516] is not recognized, skipping!
#WARNING:	Gene ENSG00000163062 in background [1/7518] is not recognized, skipping!
#WARNING:	Gene ENSG00000163067 in background [1/7520] is not recognized, skipping!
#WARNING:	Gene ENSG00000163084 in background [1/7524] is not recognized, skipping!
#WARNING:	Gene ENSG00000163142 in background [1/7528] is not recognized, skipping!
#WARNING:	Gene ENSG00000163168 in background [1/7533] is not recognized, skipping!
#WARNING:	Gene ENSG00000163212 in background [1/7539] is not recognized, skipping!
#WARNING:	Gene ENSG00000163213 in background [1/7540] is not recognized, skipping!
#WARNING:	Gene ENSG00000163296 in background [1/7552] is not recognized, skipping!
#WARNING:	Gene ENSG00000163304 in background [1/7553] is not recognized, skipping!
#WARNING:	Gene ENSG00000163329 in background [1/7556] is not recognized, skipping!
#WARNING:	Gene ENSG00000163403 in background [1/7564] is not recognized, skipping!
#WARNING:	Gene ENSG00000163486 in background [1/7580] is not recognized, skipping!
#WARNING:	Gene ENSG00000163526 in background [1/7588] is not recognized, skipping!
#WARNING:	Gene ENSG00000163537 in background [1/7590] is not recognized, skipping!
#WARNING:	Gene ENSG00000163797 in background [1/7634] is not recognized, skipping!
#WARNING:	Gene ENSG00000163826 in background [1/7645] is not recognized, skipping!
#WARNING:	Gene ENSG00000163828 in background [1/7647] is not recognized, skipping!
#WARNING:	Gene ENSG00000164025 in background [1/7674] is not recognized, skipping!
#WARNING:	Gene ENSG00000164110 in background [1/7695] is not recognized, skipping!
#WARNING:	Gene ENSG00000164131 in background [1/7703] is not recognized, skipping!
#WARNING:	Gene ENSG00000164216 in background [1/7712] is not recognized, skipping!
#WARNING:	Gene ENSG00000164248 in background [1/7715] is not recognized, skipping!
#WARNING:	Gene ENSG00000164515 in background [1/7742] is not recognized, skipping!
#WARNING:	Gene ENSG00000164598 in background [1/7750] is not recognized, skipping!
#WARNING:	Gene ENSG00000164602 in background [1/7752] is not recognized, skipping!
#WARNING:	Gene ENSG00000164703 in background [1/7764] is not recognized, skipping!
#WARNING:	Gene ENSG00000164724 in background [1/7768] is not recognized, skipping!
#WARNING:	Gene ENSG00000164769 in background [1/7778] is not recognized, skipping!
#WARNING:	Gene ENSG00000164805 in background [1/7782] is not recognized, skipping!
#WARNING:	Gene ENSG00000164862 in background [1/7792] is not recognized, skipping!
#WARNING:	Gene ENSG00000164873 in background [1/7794] is not recognized, skipping!
#WARNING:	Gene ENSG00000164881 in background [1/7796] is not recognized, skipping!
#WARNING:	Gene ENSG00000164940 in background [1/7807] is not recognized, skipping!
#WARNING:	Gene ENSG00000165053 in background [1/7819] is not recognized, skipping!
#WARNING:	Gene ENSG00000165093 in background [1/7826] is not recognized, skipping!
#WARNING:	Gene ENSG00000165243 in background [1/7842] is not recognized, skipping!
#WARNING:	Gene ENSG00000165281 in background [1/7849] is not recognized, skipping!
#WARNING:	Gene ENSG00000165390 in background [1/7855] is not recognized, skipping!
#WARNING:	Gene ENSG00000165391 in background [1/7856] is not recognized, skipping!
#WARNING:	Gene ENSG00000165485 in background [1/7869] is not recognized, skipping!
#WARNING:	Gene ENSG00000165510 in background [1/7875] is not recognized, skipping!
#WARNING:	Gene ENSG00000165585 in background [1/7885] is not recognized, skipping!
#WARNING:	Gene ENSG00000165635 in background [1/7893] is not recognized, skipping!
#WARNING:	Gene ENSG00000165659 in background [1/7896] is not recognized, skipping!
#WARNING:	Gene ENSG00000165683 in background [1/7901] is not recognized, skipping!
#WARNING:	Gene ENSG00000165763 in background [1/7912] is not recognized, skipping!
#WARNING:	Gene ENSG00000165769 in background [1/7913] is not recognized, skipping!
#WARNING:	Gene ENSG00000165803 in background [1/7917] is not recognized, skipping!
#WARNING:	Gene ENSG00000165835 in background [1/7924] is not recognized, skipping!
#WARNING:	Gene ENSG00000165862 in background [1/7927] is not recognized, skipping!
#WARNING:	Gene ENSG00000165864 in background [1/7928] is not recognized, skipping!
#WARNING:	Gene ENSG00000165933 in background [1/7936] is not recognized, skipping!
#WARNING:	Gene ENSG00000165951 in background [1/7941] is not recognized, skipping!
#WARNING:	Gene ENSG00000166008 in background [1/7949] is not recognized, skipping!
#WARNING:	Gene ENSG00000166044 in background [1/7953] is not recognized, skipping!
#WARNING:	Gene ENSG00000166080 in background [1/7955] is not recognized, skipping!
#WARNING:	Gene ENSG00000166094 in background [1/7959] is not recognized, skipping!
#WARNING:	Gene ENSG00000166157 in background [1/7969] is not recognized, skipping!
#WARNING:	Gene ENSG00000166172 in background [1/7975] is not recognized, skipping!
#WARNING:	Gene ENSG00000166285 in background [1/7989] is not recognized, skipping!
#WARNING:	Gene ENSG00000166291 in background [1/7990] is not recognized, skipping!
#WARNING:	Gene ENSG00000166301 in background [1/7991] is not recognized, skipping!
#WARNING:	Gene ENSG00000166308 in background [1/7992] is not recognized, skipping!
#WARNING:	Gene ENSG00000166330 in background [1/7997] is not recognized, skipping!
#WARNING:	Gene ENSG00000166355 in background [1/8005] is not recognized, skipping!
#WARNING:	Gene ENSG00000166404 in background [1/8012] is not recognized, skipping!
#WARNING:	Gene ENSG00000166456 in background [1/8019] is not recognized, skipping!
#WARNING:	Gene ENSG00000166472 in background [1/8020] is not recognized, skipping!
#WARNING:	Gene ENSG00000166502 in background [1/8026] is not recognized, skipping!
#WARNING:	Gene ENSG00000166540 in background [1/8034] is not recognized, skipping!
#WARNING:	Gene ENSG00000166553 in background [1/8036] is not recognized, skipping!
#WARNING:	Gene ENSG00000166623 in background [1/8043] is not recognized, skipping!
#WARNING:	Gene ENSG00000166628 in background [1/8044] is not recognized, skipping!
#WARNING:	Gene ENSG00000166635 in background [1/8046] is not recognized, skipping!
#WARNING:	Gene ENSG00000166648 in background [1/8047] is not recognized, skipping!
#WARNING:	Gene ENSG00000166680 in background [1/8050] is not recognized, skipping!
#WARNING:	Gene ENSG00000166701 in background [1/8054] is not recognized, skipping!
#WARNING:	Gene ENSG00000166764 in background [1/8062] is not recognized, skipping!
#WARNING:	Gene ENSG00000166808 in background [1/8066] is not recognized, skipping!
#WARNING:	Gene ENSG00000166826 in background [1/8071] is not recognized, skipping!
#WARNING:	Gene ENSG00000166899 in background [1/8083] is not recognized, skipping!
#WARNING:	Gene ENSG00000166972 in background [1/8099] is not recognized, skipping!
#WARNING:	Gene ENSG00000166998 in background [1/8103] is not recognized, skipping!
#WARNING:	Gene ENSG00000167031 in background [1/8106] is not recognized, skipping!
#WARNING:	Gene ENSG00000167175 in background [1/8119] is not recognized, skipping!
#WARNING:	Gene ENSG00000167236 in background [1/8126] is not recognized, skipping!
#WARNING:	Gene ENSG00000167270 in background [1/8128] is not recognized, skipping!
#WARNING:	Gene ENSG00000167383 in background [1/8139] is not recognized, skipping!
#WARNING:	Gene ENSG00000167411 in background [1/8142] is not recognized, skipping!
#WARNING:	Gene ENSG00000167442 in background [1/8146] is not recognized, skipping!
#WARNING:	Gene ENSG00000167540 in background [1/8155] is not recognized, skipping!
#WARNING:	Gene ENSG00000167584 in background [1/8160] is not recognized, skipping!
#WARNING:	Gene ENSG00000167594 in background [1/8162] is not recognized, skipping!
#WARNING:	Gene ENSG00000167640 in background [1/8170] is not recognized, skipping!
#WARNING:	Gene ENSG00000167743 in background [1/8185] is not recognized, skipping!
#WARNING:	Gene ENSG00000167744 in background [1/8186] is not recognized, skipping!
#WARNING:	Gene ENSG00000167758 in background [1/8193] is not recognized, skipping!
#WARNING:	Gene ENSG00000167789 in background [1/8200] is not recognized, skipping!
#WARNING:	Gene ENSG00000168145 in background [1/8244] is not recognized, skipping!
#WARNING:	Gene ENSG00000168154 in background [1/8246] is not recognized, skipping!
#WARNING:	Gene ENSG00000168169 in background [1/8248] is not recognized, skipping!
#WARNING:	Gene ENSG00000168188 in background [1/8250] is not recognized, skipping!
#WARNING:	Gene ENSG00000168190 in background [1/8251] is not recognized, skipping!
#WARNING:	Gene ENSG00000168227 in background [1/8253] is not recognized, skipping!
#WARNING:	Gene ENSG00000168231 in background [1/8255] is not recognized, skipping!
#WARNING:	Gene ENSG00000168242 in background [1/8256] is not recognized, skipping!
#WARNING:	Gene ENSG00000168251 in background [1/8258] is not recognized, skipping!
#WARNING:	Gene ENSG00000168274 in background [1/8262] is not recognized, skipping!
#WARNING:	Gene ENSG00000168276 in background [1/8263] is not recognized, skipping!
#WARNING:	Gene ENSG00000168278 in background [1/8264] is not recognized, skipping!
#WARNING:	Gene ENSG00000168351 in background [1/8276] is not recognized, skipping!
#WARNING:	Gene ENSG00000168383 in background [1/8279] is not recognized, skipping!
#WARNING:	Gene ENSG00000168384 in background [1/8280] is not recognized, skipping!
#WARNING:	Gene ENSG00000168387 in background [1/8282] is not recognized, skipping!
#WARNING:	Gene ENSG00000168396 in background [1/8286] is not recognized, skipping!
#WARNING:	Gene ENSG00000168399 in background [1/8288] is not recognized, skipping!
#WARNING:	Gene ENSG00000168406 in background [1/8290] is not recognized, skipping!
#WARNING:	Gene ENSG00000168415 in background [1/8292] is not recognized, skipping!
#WARNING:	Gene ENSG00000168419 in background [1/8294] is not recognized, skipping!
#WARNING:	Gene ENSG00000168426 in background [1/8296] is not recognized, skipping!
#WARNING:	Gene ENSG00000168442 in background [1/8299] is not recognized, skipping!
#WARNING:	Gene ENSG00000168443 in background [1/8300] is not recognized, skipping!
#WARNING:	Gene ENSG00000168448 in background [1/8302] is not recognized, skipping!
#WARNING:	Gene ENSG00000168452 in background [1/8303] is not recognized, skipping!
#WARNING:	Gene ENSG00000168468 in background [1/8307] is not recognized, skipping!
#WARNING:	Gene ENSG00000168479 in background [1/8308] is not recognized, skipping!
#WARNING:	Gene ENSG00000168482 in background [1/8310] is not recognized, skipping!
#WARNING:	Gene ENSG00000168493 in background [1/8314] is not recognized, skipping!
#WARNING:	Gene ENSG00000168499 in background [1/8318] is not recognized, skipping!
#WARNING:	Gene ENSG00000168501 in background [1/8319] is not recognized, skipping!
#WARNING:	Gene ENSG00000168523 in background [1/8323] is not recognized, skipping!
#WARNING:	Gene ENSG00000168534 in background [1/8325] is not recognized, skipping!
#WARNING:	Gene ENSG00000168593 in background [1/8333] is not recognized, skipping!
#WARNING:	Gene ENSG00000168638 in background [1/8341] is not recognized, skipping!
#WARNING:	Gene ENSG00000168692 in background [1/8348] is not recognized, skipping!
#WARNING:	Gene ENSG00000168729 in background [1/8352] is not recognized, skipping!
#WARNING:	Gene ENSG00000168733 in background [1/8353] is not recognized, skipping!
#WARNING:	Gene ENSG00000168740 in background [1/8355] is not recognized, skipping!
#WARNING:	Gene ENSG00000168745 in background [1/8356] is not recognized, skipping!
#WARNING:	Gene ENSG00000168760 in background [1/8361] is not recognized, skipping!
#WARNING:	Gene ENSG00000168767 in background [1/8364] is not recognized, skipping!
#WARNING:	Gene ENSG00000168771 in background [1/8365] is not recognized, skipping!
#WARNING:	Gene ENSG00000168774 in background [1/8366] is not recognized, skipping!
#WARNING:	Gene ENSG00000168775 in background [1/8367] is not recognized, skipping!
#WARNING:	Gene ENSG00000168784 in background [1/8369] is not recognized, skipping!
#WARNING:	Gene ENSG00000168787 in background [1/8370] is not recognized, skipping!
#WARNING:	Gene ENSG00000168819 in background [1/8375] is not recognized, skipping!
#WARNING:	Gene ENSG00000168847 in background [1/8377] is not recognized, skipping!
#WARNING:	Gene ENSG00000168856 in background [1/8378] is not recognized, skipping!
#WARNING:	Gene ENSG00000168859 in background [1/8379] is not recognized, skipping!
#WARNING:	Gene ENSG00000168863 in background [1/8380] is not recognized, skipping!
#WARNING:	Gene ENSG00000168892 in background [1/8384] is not recognized, skipping!
#WARNING:	Gene ENSG00000168931 in background [1/8392] is not recognized, skipping!
#WARNING:	Gene ENSG00000168937 in background [1/8393] is not recognized, skipping!
#WARNING:	Gene ENSG00000168942 in background [1/8396] is not recognized, skipping!
#WARNING:	Gene ENSG00000168948 in background [1/8397] is not recognized, skipping!
#WARNING:	Gene ENSG00000168986 in background [1/8403] is not recognized, skipping!
#WARNING:	Gene ENSG00000169024 in background [1/8410] is not recognized, skipping!
#WARNING:	Gene ENSG00000169107 in background [1/8425] is not recognized, skipping!
#WARNING:	Gene ENSG00000169150 in background [1/8430] is not recognized, skipping!
#WARNING:	Gene ENSG00000169162 in background [1/8432] is not recognized, skipping!
#WARNING:	Gene ENSG00000169201 in background [1/8437] is not recognized, skipping!
#WARNING:	Gene ENSG00000169216 in background [1/8439] is not recognized, skipping!
#WARNING:	Gene ENSG00000169236 in background [1/8445] is not recognized, skipping!
#WARNING:	Gene ENSG00000169300 in background [1/8456] is not recognized, skipping!
#WARNING:	Gene ENSG00000169303 in background [1/8457] is not recognized, skipping!
#WARNING:	Gene ENSG00000169364 in background [1/8463] is not recognized, skipping!
#WARNING:	Gene ENSG00000169382 in background [1/8467] is not recognized, skipping!
#WARNING:	Gene ENSG00000169400 in background [1/8472] is not recognized, skipping!
#WARNING:	Gene ENSG00000169422 in background [1/8477] is not recognized, skipping!
#WARNING:	Gene ENSG00000169443 in background [1/8483] is not recognized, skipping!
#WARNING:	Gene ENSG00000169536 in background [1/8489] is not recognized, skipping!
#WARNING:	Gene ENSG00000169556 in background [1/8492] is not recognized, skipping!
#WARNING:	Gene ENSG00000169572 in background [1/8496] is not recognized, skipping!
#WARNING:	Gene ENSG00000169596 in background [1/8500] is not recognized, skipping!
#WARNING:	Gene ENSG00000169639 in background [1/8506] is not recognized, skipping!
#WARNING:	Gene ENSG00000169653 in background [1/8508] is not recognized, skipping!
#WARNING:	Gene ENSG00000169678 in background [1/8510] is not recognized, skipping!
#WARNING:	Gene ENSG00000169709 in background [1/8517] is not recognized, skipping!
#WARNING:	Gene ENSG00000169742 in background [1/8525] is not recognized, skipping!
#WARNING:	Gene ENSG00000169772 in background [1/8531] is not recognized, skipping!
#WARNING:	Gene ENSG00000169804 in background [1/8535] is not recognized, skipping!
#WARNING:	Gene ENSG00000169820 in background [1/8539] is not recognized, skipping!
#WARNING:	Gene ENSG00000169887 in background [1/8551] is not recognized, skipping!
#WARNING:	Gene ENSG00000169889 in background [1/8552] is not recognized, skipping!
#WARNING:	Gene ENSG00000169910 in background [1/8561] is not recognized, skipping!
#WARNING:	Gene ENSG00000169930 in background [1/8565] is not recognized, skipping!
#WARNING:	Gene ENSG00000169938 in background [1/8566] is not recognized, skipping!
#WARNING:	Gene ENSG00000169973 in background [1/8571] is not recognized, skipping!
#WARNING:	Gene ENSG00000169985 in background [1/8573] is not recognized, skipping!
#WARNING:	Gene ENSG00000170020 in background [1/8579] is not recognized, skipping!
#WARNING:	Gene ENSG00000170024 in background [1/8580] is not recognized, skipping!
#WARNING:	Gene ENSG00000170033 in background [1/8582] is not recognized, skipping!
#WARNING:	Gene ENSG00000170048 in background [1/8584] is not recognized, skipping!
#WARNING:	Gene ENSG00000170058 in background [1/8586] is not recognized, skipping!
#WARNING:	Gene ENSG00000170086 in background [1/8587] is not recognized, skipping!
#WARNING:	Gene ENSG00000170095 in background [1/8589] is not recognized, skipping!
#WARNING:	Gene ENSG00000170109 in background [1/8591] is not recognized, skipping!
#WARNING:	Gene ENSG00000170133 in background [1/8594] is not recognized, skipping!
#WARNING:	Gene ENSG00000170171 in background [1/8597] is not recognized, skipping!
#WARNING:	Gene ENSG00000170202 in background [1/8603] is not recognized, skipping!
#WARNING:	Gene ENSG00000170216 in background [1/8605] is not recognized, skipping!
#WARNING:	Gene ENSG00000170288 in background [1/8615] is not recognized, skipping!
#WARNING:	Gene ENSG00000170338 in background [1/8624] is not recognized, skipping!
#WARNING:	Gene ENSG00000170362 in background [1/8627] is not recognized, skipping!
#WARNING:	Gene ENSG00000170420 in background [1/8638] is not recognized, skipping!
#WARNING:	Gene ENSG00000170422 in background [1/8640] is not recognized, skipping!
#WARNING:	Gene ENSG00000170429 in background [1/8642] is not recognized, skipping!
#WARNING:	Gene ENSG00000170455 in background [1/8646] is not recognized, skipping!
#WARNING:	Gene ENSG00000170652 in background [1/8668] is not recognized, skipping!
#WARNING:	Gene ENSG00000170716 in background [1/8674] is not recognized, skipping!
#WARNING:	Gene ENSG00000170727 in background [1/8675] is not recognized, skipping!
#WARNING:	Gene ENSG00000170778 in background [1/8681] is not recognized, skipping!
#WARNING:	Gene ENSG00000170853 in background [1/8692] is not recognized, skipping!
#WARNING:	Gene ENSG00000170866 in background [1/8693] is not recognized, skipping!
#WARNING:	Gene ENSG00000170877 in background [1/8694] is not recognized, skipping!
#WARNING:	Gene ENSG00000170910 in background [1/8700] is not recognized, skipping!
#WARNING:	Gene ENSG00000170922 in background [1/8703] is not recognized, skipping!
#WARNING:	Gene ENSG00000171029 in background [1/8716] is not recognized, skipping!
#WARNING:	Gene ENSG00000171043 in background [1/8718] is not recognized, skipping!
#WARNING:	Gene ENSG00000171047 in background [1/8719] is not recognized, skipping!
#WARNING:	Gene ENSG00000171088 in background [1/8725] is not recognized, skipping!
#WARNING:	Gene ENSG00000171098 in background [1/8728] is not recognized, skipping!
#WARNING:	Gene ENSG00000171142 in background [1/8737] is not recognized, skipping!
#WARNING:	Gene ENSG00000171152 in background [1/8739] is not recognized, skipping!
#WARNING:	Gene ENSG00000171192 in background [1/8743] is not recognized, skipping!
#WARNING:	Gene ENSG00000171213 in background [1/8749] is not recognized, skipping!
#WARNING:	Gene ENSG00000171231 in background [1/8753] is not recognized, skipping!
#WARNING:	Gene ENSG00000171239 in background [1/8755] is not recognized, skipping!
#WARNING:	Gene ENSG00000171261 in background [1/8757] is not recognized, skipping!
#WARNING:	Gene ENSG00000171284 in background [1/8758] is not recognized, skipping!
#WARNING:	Gene ENSG00000171287 in background [1/8759] is not recognized, skipping!
#WARNING:	Gene ENSG00000171327 in background [1/8763] is not recognized, skipping!
#WARNING:	Gene ENSG00000171342 in background [1/8764] is not recognized, skipping!
#WARNING:	Gene ENSG00000171344 in background [1/8765] is not recognized, skipping!
#WARNING:	Gene ENSG00000171353 in background [1/8768] is not recognized, skipping!
#WARNING:	Gene ENSG00000171362 in background [1/8770] is not recognized, skipping!
#WARNING:	Gene ENSG00000171374 in background [1/8772] is not recognized, skipping!
#WARNING:	Gene ENSG00000171399 in background [1/8775] is not recognized, skipping!
#WARNING:	Gene ENSG00000171440 in background [1/8782] is not recognized, skipping!
#WARNING:	Gene ENSG00000171510 in background [1/8791] is not recognized, skipping!
#WARNING:	Gene ENSG00000171528 in background [1/8794] is not recognized, skipping!
#WARNING:	Gene ENSG00000171535 in background [1/8797] is not recognized, skipping!
#WARNING:	Gene ENSG00000171537 in background [1/8798] is not recognized, skipping!
#WARNING:	Gene ENSG00000171546 in background [1/8800] is not recognized, skipping!
#WARNING:	Gene ENSG00000171550 in background [1/8801] is not recognized, skipping!
#WARNING:	Gene ENSG00000171563 in background [1/8806] is not recognized, skipping!
#WARNING:	Gene ENSG00000171567 in background [1/8809] is not recognized, skipping!
#WARNING:	Gene ENSG00000171593 in background [1/8811] is not recognized, skipping!
#WARNING:	Gene ENSG00000171616 in background [1/8817] is not recognized, skipping!
#WARNING:	Gene ENSG00000171633 in background [1/8820] is not recognized, skipping!
#WARNING:	Gene ENSG00000171656 in background [1/8822] is not recognized, skipping!
#WARNING:	Gene ENSG00000171662 in background [1/8825] is not recognized, skipping!
#WARNING:	Gene ENSG00000171694 in background [1/8828] is not recognized, skipping!
#WARNING:	Gene ENSG00000171717 in background [1/8832] is not recognized, skipping!
#WARNING:	Gene ENSG00000171738 in background [1/8835] is not recognized, skipping!
#WARNING:	Gene ENSG00000171761 in background [1/8838] is not recognized, skipping!
#WARNING:	Gene ENSG00000171820 in background [1/8846] is not recognized, skipping!
#WARNING:	Gene ENSG00000171835 in background [1/8848] is not recognized, skipping!
#WARNING:	Gene ENSG00000171846 in background [1/8851] is not recognized, skipping!
#WARNING:	Gene ENSG00000171924 in background [1/8865] is not recognized, skipping!
#WARNING:	Gene ENSG00000171930 in background [1/8866] is not recognized, skipping!
#WARNING:	Gene ENSG00000171946 in background [1/8871] is not recognized, skipping!
#WARNING:	Gene ENSG00000171952 in background [1/8873] is not recognized, skipping!
#WARNING:	Gene ENSG00000171959 in background [1/8877] is not recognized, skipping!
#WARNING:	Gene ENSG00000172017 in background [1/8884] is not recognized, skipping!
#WARNING:	Gene ENSG00000172040 in background [1/8888] is not recognized, skipping!
#WARNING:	Gene ENSG00000172056 in background [1/8891] is not recognized, skipping!
#WARNING:	Gene ENSG00000172070 in background [1/8896] is not recognized, skipping!
#WARNING:	Gene ENSG00000172195 in background [1/8911] is not recognized, skipping!
#WARNING:	Gene ENSG00000172229 in background [1/8916] is not recognized, skipping!
#WARNING:	Gene ENSG00000172245 in background [1/8921] is not recognized, skipping!
#WARNING:	Gene ENSG00000172261 in background [1/8924] is not recognized, skipping!
#WARNING:	Gene ENSG00000172275 in background [1/8929] is not recognized, skipping!
#WARNING:	Gene ENSG00000172278 in background [1/8930] is not recognized, skipping!
#WARNING:	Gene ENSG00000172332 in background [1/8937] is not recognized, skipping!
#WARNING:	Gene ENSG00000172344 in background [1/8939] is not recognized, skipping!
#WARNING:	Gene ENSG00000172371 in background [1/8947] is not recognized, skipping!
#WARNING:	Gene ENSG00000172392 in background [1/8950] is not recognized, skipping!
#WARNING:	Gene ENSG00000172401 in background [1/8952] is not recognized, skipping!
#WARNING:	Gene ENSG00000172449 in background [1/8956] is not recognized, skipping!
#WARNING:	Gene ENSG00000172507 in background [1/8965] is not recognized, skipping!
#WARNING:	Gene ENSG00000172524 in background [1/8966] is not recognized, skipping!
#WARNING:	Gene ENSG00000172598 in background [1/8974] is not recognized, skipping!
#WARNING:	Gene ENSG00000172645 in background [1/8977] is not recognized, skipping!
#WARNING:	Gene ENSG00000172647 in background [1/8978] is not recognized, skipping!
#WARNING:	Gene ENSG00000172660 in background [1/8979] is not recognized, skipping!
#WARNING:	Gene ENSG00000172747 in background [1/8986] is not recognized, skipping!
#WARNING:	Gene ENSG00000172833 in background [1/8994] is not recognized, skipping!
#WARNING:	Gene ENSG00000172835 in background [1/8995] is not recognized, skipping!
#WARNING:	Gene ENSG00000172855 in background [1/8997] is not recognized, skipping!
#WARNING:	Gene ENSG00000172864 in background [1/8998] is not recognized, skipping!
#WARNING:	Gene ENSG00000172881 in background [1/9001] is not recognized, skipping!
#WARNING:	Gene ENSG00000172933 in background [1/9005] is not recognized, skipping!
#WARNING:	Gene ENSG00000172948 in background [1/9009] is not recognized, skipping!
#WARNING:	Gene ENSG00000172957 in background [1/9011] is not recognized, skipping!
#WARNING:	Gene ENSG00000172960 in background [1/9012] is not recognized, skipping!
#WARNING:	Gene ENSG00000172996 in background [1/9015] is not recognized, skipping!
#WARNING:	Gene ENSG00000173008 in background [1/9016] is not recognized, skipping!
#WARNING:	Gene ENSG00000173027 in background [1/9018] is not recognized, skipping!
#WARNING:	Gene ENSG00000173048 in background [1/9020] is not recognized, skipping!
#WARNING:	Gene ENSG00000173070 in background [1/9021] is not recognized, skipping!
#WARNING:	Gene ENSG00000173101 in background [1/9023] is not recognized, skipping!
#WARNING:	Gene ENSG00000173128 in background [1/9027] is not recognized, skipping!
#WARNING:	Gene ENSG00000173256 in background [1/9039] is not recognized, skipping!
#WARNING:	Gene ENSG00000173282 in background [1/9044] is not recognized, skipping!
#WARNING:	Gene ENSG00000173287 in background [1/9045] is not recognized, skipping!
#WARNING:	Gene ENSG00000173288 in background [1/9046] is not recognized, skipping!
#WARNING:	Gene ENSG00000173296 in background [1/9047] is not recognized, skipping!
#WARNING:	Gene ENSG00000173324 in background [1/9048] is not recognized, skipping!
#WARNING:	Gene ENSG00000173434 in background [1/9060] is not recognized, skipping!
#WARNING:	Gene ENSG00000173439 in background [1/9061] is not recognized, skipping!
#WARNING:	Gene ENSG00000173448 in background [1/9062] is not recognized, skipping!
#WARNING:	Gene ENSG00000173460 in background [1/9065] is not recognized, skipping!
#WARNING:	Gene ENSG00000173503 in background [1/9070] is not recognized, skipping!
#WARNING:	Gene ENSG00000173539 in background [1/9075] is not recognized, skipping!
#WARNING:	Gene ENSG00000173554 in background [1/9077] is not recognized, skipping!
#WARNING:	Gene ENSG00000173586 in background [1/9082] is not recognized, skipping!
#WARNING:	Gene ENSG00000173617 in background [1/9088] is not recognized, skipping!
#WARNING:	Gene ENSG00000173619 in background [1/9089] is not recognized, skipping!
#WARNING:	Gene ENSG00000173628 in background [1/9090] is not recognized, skipping!
#WARNING:	Gene ENSG00000173636 in background [1/9091] is not recognized, skipping!
#WARNING:	Gene ENSG00000173683 in background [1/9098] is not recognized, skipping!
#WARNING:	Gene ENSG00000173685 in background [1/9099] is not recognized, skipping!
#WARNING:	Gene ENSG00000173695 in background [1/9101] is not recognized, skipping!
#WARNING:	Gene ENSG00000173707 in background [1/9104] is not recognized, skipping!
#WARNING:	Gene ENSG00000173768 in background [1/9108] is not recognized, skipping!
#WARNING:	Gene ENSG00000173797 in background [1/9110] is not recognized, skipping!
#WARNING:	Gene ENSG00000173849 in background [1/9117] is not recognized, skipping!
#WARNING:	Gene ENSG00000173864 in background [1/9118] is not recognized, skipping!
#WARNING:	Gene ENSG00000173866 in background [1/9119] is not recognized, skipping!
#WARNING:	Gene ENSG00000173872 in background [1/9122] is not recognized, skipping!
#WARNING:	Gene ENSG00000173959 in background [1/9130] is not recognized, skipping!
#WARNING:	Gene ENSG00000174066 in background [1/9136] is not recognized, skipping!
#WARNING:	Gene ENSG00000174075 in background [1/9137] is not recognized, skipping!
#WARNING:	Gene ENSG00000174078 in background [1/9138] is not recognized, skipping!
#WARNING:	Gene ENSG00000174084 in background [1/9140] is not recognized, skipping!
#WARNING:	Gene ENSG00000174100 in background [1/9141] is not recognized, skipping!
#WARNING:	Gene ENSG00000174102 in background [1/9142] is not recognized, skipping!
#WARNING:	Gene ENSG00000174155 in background [1/9146] is not recognized, skipping!
#WARNING:	Gene ENSG00000174157 in background [1/9148] is not recognized, skipping!
#WARNING:	Gene ENSG00000174159 in background [1/9149] is not recognized, skipping!
#WARNING:	Gene ENSG00000174242 in background [1/9154] is not recognized, skipping!
#WARNING:	Gene ENSG00000174271 in background [1/9156] is not recognized, skipping!
#WARNING:	Gene ENSG00000174289 in background [1/9159] is not recognized, skipping!
#WARNING:	Gene ENSG00000174323 in background [1/9163] is not recognized, skipping!
#WARNING:	Gene ENSG00000174368 in background [1/9166] is not recognized, skipping!
#WARNING:	Gene ENSG00000174374 in background [1/9168] is not recognized, skipping!
#WARNING:	Gene ENSG00000174409 in background [1/9171] is not recognized, skipping!
#WARNING:	Gene ENSG00000174608 in background [1/9184] is not recognized, skipping!
#WARNING:	Gene ENSG00000174610 in background [1/9185] is not recognized, skipping!
#WARNING:	Gene ENSG00000174622 in background [1/9186] is not recognized, skipping!
#WARNING:	Gene ENSG00000174719 in background [1/9194] is not recognized, skipping!
#WARNING:	Gene ENSG00000174729 in background [1/9195] is not recognized, skipping!
#WARNING:	Gene ENSG00000174755 in background [1/9199] is not recognized, skipping!
#WARNING:	Gene ENSG00000174805 in background [1/9204] is not recognized, skipping!
#WARNING:	Gene ENSG00000174813 in background [1/9206] is not recognized, skipping!
#WARNING:	Gene ENSG00000174815 in background [1/9207] is not recognized, skipping!
#WARNING:	Gene ENSG00000174875 in background [1/9210] is not recognized, skipping!
#WARNING:	Gene ENSG00000174879 in background [1/9212] is not recognized, skipping!
#WARNING:	Gene ENSG00000174882 in background [1/9213] is not recognized, skipping!
#WARNING:	Gene ENSG00000174947 in background [1/9217] is not recognized, skipping!
#WARNING:	Gene ENSG00000174991 in background [1/9223] is not recognized, skipping!
#WARNING:	Gene ENSG00000175000 in background [1/9224] is not recognized, skipping!
#WARNING:	Gene ENSG00000175007 in background [1/9226] is not recognized, skipping!
#WARNING:	Gene ENSG00000175392 in background [1/9262] is not recognized, skipping!
#WARNING:	Gene ENSG00000175511 in background [1/9268] is not recognized, skipping!
#WARNING:	Gene ENSG00000175532 in background [1/9270] is not recognized, skipping!
#WARNING:	Gene ENSG00000175561 in background [1/9275] is not recognized, skipping!
#WARNING:	Gene ENSG00000175601 in background [1/9284] is not recognized, skipping!
#WARNING:	Gene ENSG00000175605 in background [1/9285] is not recognized, skipping!
#WARNING:	Gene ENSG00000175672 in background [1/9288] is not recognized, skipping!
#WARNING:	Gene ENSG00000175709 in background [1/9290] is not recognized, skipping!
#WARNING:	Gene ENSG00000175719 in background [1/9291] is not recognized, skipping!
#WARNING:	Gene ENSG00000175795 in background [1/9296] is not recognized, skipping!
#WARNING:	Gene ENSG00000175798 in background [1/9297] is not recognized, skipping!
#WARNING:	Gene ENSG00000175845 in background [1/9300] is not recognized, skipping!
#WARNING:	Gene ENSG00000175847 in background [1/9301] is not recognized, skipping!
#WARNING:	Gene ENSG00000175862 in background [1/9302] is not recognized, skipping!
#WARNING:	Gene ENSG00000175898 in background [1/9306] is not recognized, skipping!
#WARNING:	Gene ENSG00000175916 in background [1/9308] is not recognized, skipping!
#WARNING:	Gene ENSG00000175919 in background [1/9309] is not recognized, skipping!
#WARNING:	Gene ENSG00000175935 in background [1/9310] is not recognized, skipping!
#WARNING:	Gene ENSG00000175988 in background [1/9311] is not recognized, skipping!
#WARNING:	Gene ENSG00000176021 in background [1/9313] is not recognized, skipping!
#WARNING:	Gene ENSG00000176030 in background [1/9316] is not recognized, skipping!
#WARNING:	Gene ENSG00000176079 in background [1/9318] is not recognized, skipping!
#WARNING:	Gene ENSG00000176091 in background [1/9319] is not recognized, skipping!
#WARNING:	Gene ENSG00000176098 in background [1/9322] is not recognized, skipping!
#WARNING:	Gene ENSG00000176112 in background [1/9326] is not recognized, skipping!
#WARNING:	Gene ENSG00000176130 in background [1/9328] is not recognized, skipping!
#WARNING:	Gene ENSG00000176133 in background [1/9329] is not recognized, skipping!
#WARNING:	Gene ENSG00000176174 in background [1/9334] is not recognized, skipping!
#WARNING:	Gene ENSG00000176201 in background [1/9336] is not recognized, skipping!
#WARNING:	Gene ENSG00000176223 in background [1/9337] is not recognized, skipping!
#WARNING:	Gene ENSG00000176226 in background [1/9338] is not recognized, skipping!
#WARNING:	Gene ENSG00000176258 in background [1/9339] is not recognized, skipping!
#WARNING:	Gene ENSG00000176262 in background [1/9340] is not recognized, skipping!
#WARNING:	Gene ENSG00000176336 in background [1/9343] is not recognized, skipping!
#WARNING:	Gene ENSG00000176365 in background [1/9345] is not recognized, skipping!
#WARNING:	Gene ENSG00000176368 in background [1/9346] is not recognized, skipping!
#WARNING:	Gene ENSG00000176398 in background [1/9351] is not recognized, skipping!
#WARNING:	Gene ENSG00000176412 in background [1/9354] is not recognized, skipping!
#WARNING:	Gene ENSG00000176413 in background [1/9355] is not recognized, skipping!
#WARNING:	Gene ENSG00000176517 in background [1/9360] is not recognized, skipping!
#WARNING:	Gene ENSG00000176522 in background [1/9361] is not recognized, skipping!
#WARNING:	Gene ENSG00000176534 in background [1/9362] is not recognized, skipping!
#WARNING:	Gene ENSG00000176557 in background [1/9363] is not recognized, skipping!
#WARNING:	Gene ENSG00000176561 in background [1/9364] is not recognized, skipping!
#WARNING:	Gene ENSG00000176575 in background [1/9365] is not recognized, skipping!
#WARNING:	Gene ENSG00000176580 in background [1/9366] is not recognized, skipping!
#WARNING:	Gene ENSG00000176581 in background [1/9367] is not recognized, skipping!
#WARNING:	Gene ENSG00000176614 in background [1/9369] is not recognized, skipping!
#WARNING:	Gene ENSG00000176616 in background [1/9370] is not recognized, skipping!
#WARNING:	Gene ENSG00000176621 in background [1/9372] is not recognized, skipping!
#WARNING:	Gene ENSG00000176643 in background [1/9373] is not recognized, skipping!
#WARNING:	Gene ENSG00000176644 in background [1/9374] is not recognized, skipping!
#WARNING:	Gene ENSG00000176655 in background [1/9375] is not recognized, skipping!
#WARNING:	Gene ENSG00000176707 in background [1/9382] is not recognized, skipping!
#WARNING:	Gene ENSG00000176722 in background [1/9384] is not recognized, skipping!
#WARNING:	Gene ENSG00000176763 in background [1/9388] is not recognized, skipping!
#WARNING:	Gene ENSG00000176766 in background [1/9389] is not recognized, skipping!
#WARNING:	Gene ENSG00000176773 in background [1/9390] is not recognized, skipping!
#WARNING:	Gene ENSG00000176825 in background [1/9395] is not recognized, skipping!
#WARNING:	Gene ENSG00000176846 in background [1/9398] is not recognized, skipping!
#WARNING:	Gene ENSG00000176856 in background [1/9399] is not recognized, skipping!
#WARNING:	Gene ENSG00000176872 in background [1/9400] is not recognized, skipping!
#WARNING:	Gene ENSG00000176876 in background [1/9401] is not recognized, skipping!
#WARNING:	Gene ENSG00000176942 in background [1/9409] is not recognized, skipping!
#WARNING:	Gene ENSG00000176949 in background [1/9410] is not recognized, skipping!
#WARNING:	Gene ENSG00000176995 in background [1/9414] is not recognized, skipping!
#WARNING:	Gene ENSG00000177026 in background [1/9416] is not recognized, skipping!
#WARNING:	Gene ENSG00000177029 in background [1/9417] is not recognized, skipping!
#WARNING:	Gene ENSG00000177032 in background [1/9419] is not recognized, skipping!
#WARNING:	Gene ENSG00000177099 in background [1/9422] is not recognized, skipping!
#WARNING:	Gene ENSG00000177129 in background [1/9425] is not recognized, skipping!
#WARNING:	Gene ENSG00000177145 in background [1/9428] is not recognized, skipping!
#WARNING:	Gene ENSG00000177146 in background [1/9429] is not recognized, skipping!
#WARNING:	Gene ENSG00000177154 in background [1/9430] is not recognized, skipping!
#WARNING:	Gene ENSG00000177171 in background [1/9433] is not recognized, skipping!
#WARNING:	Gene ENSG00000177188 in background [1/9434] is not recognized, skipping!
#WARNING:	Gene ENSG00000177199 in background [1/9437] is not recognized, skipping!
#WARNING:	Gene ENSG00000177231 in background [1/9439] is not recognized, skipping!
#WARNING:	Gene ENSG00000177273 in background [1/9444] is not recognized, skipping!
#WARNING:	Gene ENSG00000177297 in background [1/9446] is not recognized, skipping!
#WARNING:	Gene ENSG00000177346 in background [1/9449] is not recognized, skipping!
#WARNING:	Gene ENSG00000177361 in background [1/9450] is not recognized, skipping!
#WARNING:	Gene ENSG00000177378 in background [1/9453] is not recognized, skipping!
#WARNING:	Gene ENSG00000177387 in background [1/9454] is not recognized, skipping!
#WARNING:	Gene ENSG00000177413 in background [1/9455] is not recognized, skipping!
#WARNING:	Gene ENSG00000177430 in background [1/9459] is not recognized, skipping!
#WARNING:	Gene ENSG00000177474 in background [1/9464] is not recognized, skipping!
#WARNING:	Gene ENSG00000177509 in background [1/9466] is not recognized, skipping!
#WARNING:	Gene ENSG00000177533 in background [1/9468] is not recognized, skipping!
#WARNING:	Gene ENSG00000177546 in background [1/9470] is not recognized, skipping!
#WARNING:	Gene ENSG00000177577 in background [1/9474] is not recognized, skipping!
#WARNING:	Gene ENSG00000177578 in background [1/9475] is not recognized, skipping!
#WARNING:	Gene ENSG00000177607 in background [1/9479] is not recognized, skipping!
#WARNING:	Gene ENSG00000177619 in background [1/9481] is not recognized, skipping!
#WARNING:	Gene ENSG00000177624 in background [1/9482] is not recognized, skipping!
#WARNING:	Gene ENSG00000177638 in background [1/9484] is not recognized, skipping!
#WARNING:	Gene ENSG00000177649 in background [1/9485] is not recognized, skipping!
#WARNING:	Gene ENSG00000177657 in background [1/9486] is not recognized, skipping!
#WARNING:	Gene ENSG00000177664 in background [1/9488] is not recognized, skipping!
#WARNING:	Gene ENSG00000177764 in background [1/9496] is not recognized, skipping!
#WARNING:	Gene ENSG00000177769 in background [1/9497] is not recognized, skipping!
#WARNING:	Gene ENSG00000177845 in background [1/9501] is not recognized, skipping!
#WARNING:	Gene ENSG00000177850 in background [1/9502] is not recognized, skipping!
#WARNING:	Gene ENSG00000177851 in background [1/9503] is not recognized, skipping!
#WARNING:	Gene ENSG00000177874 in background [1/9505] is not recognized, skipping!
#WARNING:	Gene ENSG00000177895 in background [1/9508] is not recognized, skipping!
#WARNING:	Gene ENSG00000177906 in background [1/9509] is not recognized, skipping!
#WARNING:	Gene ENSG00000177929 in background [1/9510] is not recognized, skipping!
#WARNING:	Gene ENSG00000177972 in background [1/9516] is not recognized, skipping!
#WARNING:	Gene ENSG00000177977 in background [1/9517] is not recognized, skipping!
#WARNING:	Gene ENSG00000177995 in background [1/9519] is not recognized, skipping!
#WARNING:	Gene ENSG00000178012 in background [1/9520] is not recognized, skipping!
#WARNING:	Gene ENSG00000178030 in background [1/9521] is not recognized, skipping!
#WARNING:	Gene ENSG00000178067 in background [1/9524] is not recognized, skipping!
#WARNING:	Gene ENSG00000178103 in background [1/9525] is not recognized, skipping!
#WARNING:	Gene ENSG00000178124 in background [1/9528] is not recognized, skipping!
#WARNING:	Gene ENSG00000178134 in background [1/9530] is not recognized, skipping!
#WARNING:	Gene ENSG00000178189 in background [1/9533] is not recognized, skipping!
#WARNING:	Gene ENSG00000178190 in background [1/9534] is not recognized, skipping!
#WARNING:	Gene ENSG00000178224 in background [1/9537] is not recognized, skipping!
#WARNING:	Gene ENSG00000178225 in background [1/9538] is not recognized, skipping!
#WARNING:	Gene ENSG00000178237 in background [1/9540] is not recognized, skipping!
#WARNING:	Gene ENSG00000178245 in background [1/9541] is not recognized, skipping!
#WARNING:	Gene ENSG00000178254 in background [1/9543] is not recognized, skipping!
#WARNING:	Gene ENSG00000178258 in background [1/9545] is not recognized, skipping!
#WARNING:	Gene ENSG00000178311 in background [1/9550] is not recognized, skipping!
#WARNING:	Gene ENSG00000178331 in background [1/9551] is not recognized, skipping!
#WARNING:	Gene ENSG00000178339 in background [1/9553] is not recognized, skipping!
#WARNING:	Gene ENSG00000178341 in background [1/9554] is not recognized, skipping!
#WARNING:	Gene ENSG00000178377 in background [1/9557] is not recognized, skipping!
#WARNING:	Gene ENSG00000178439 in background [1/9561] is not recognized, skipping!
#WARNING:	Gene ENSG00000178443 in background [1/9562] is not recognized, skipping!
#WARNING:	Gene ENSG00000178446 in background [1/9563] is not recognized, skipping!
#WARNING:	Gene ENSG00000178453 in background [1/9564] is not recognized, skipping!
#WARNING:	Gene ENSG00000178496 in background [1/9567] is not recognized, skipping!
#WARNING:	Gene ENSG00000178507 in background [1/9568] is not recognized, skipping!
#WARNING:	Gene ENSG00000178532 in background [1/9570] is not recognized, skipping!
#WARNING:	Gene ENSG00000178558 in background [1/9574] is not recognized, skipping!
#WARNING:	Gene ENSG00000178569 in background [1/9576] is not recognized, skipping!
#WARNING:	Gene ENSG00000178576 in background [1/9578] is not recognized, skipping!
#WARNING:	Gene ENSG00000178601 in background [1/9580] is not recognized, skipping!
#WARNING:	Gene ENSG00000178610 in background [1/9581] is not recognized, skipping!
#WARNING:	Gene ENSG00000178627 in background [1/9583] is not recognized, skipping!
#WARNING:	Gene ENSG00000178684 in background [1/9584] is not recognized, skipping!
#WARNING:	Gene ENSG00000178703 in background [1/9585] is not recognized, skipping!
#WARNING:	Gene ENSG00000178709 in background [1/9586] is not recognized, skipping!
#WARNING:	Gene ENSG00000178777 in background [1/9592] is not recognized, skipping!
#WARNING:	Gene ENSG00000178847 in background [1/9594] is not recognized, skipping!
#WARNING:	Gene ENSG00000178866 in background [1/9596] is not recognized, skipping!
#WARNING:	Gene ENSG00000178885 in background [1/9597] is not recognized, skipping!
#WARNING:	Gene ENSG00000178908 in background [1/9598] is not recognized, skipping!
#WARNING:	Gene ENSG00000178939 in background [1/9603] is not recognized, skipping!
#WARNING:	Gene ENSG00000178940 in background [1/9604] is not recognized, skipping!
#WARNING:	Gene ENSG00000178958 in background [1/9607] is not recognized, skipping!
#WARNING:	Gene ENSG00000179007 in background [1/9612] is not recognized, skipping!
#WARNING:	Gene ENSG00000179034 in background [1/9614] is not recognized, skipping!
#WARNING:	Gene ENSG00000179036 in background [1/9615] is not recognized, skipping!
#WARNING:	Gene ENSG00000179050 in background [1/9616] is not recognized, skipping!
#WARNING:	Gene ENSG00000179087 in background [1/9619] is not recognized, skipping!
#WARNING:	Gene ENSG00000179112 in background [1/9624] is not recognized, skipping!
#WARNING:	Gene ENSG00000179127 in background [1/9626] is not recognized, skipping!
#WARNING:	Gene ENSG00000179162 in background [1/9629] is not recognized, skipping!
#WARNING:	Gene ENSG00000179312 in background [1/9635] is not recognized, skipping!
#WARNING:	Gene ENSG00000179416 in background [1/9641] is not recognized, skipping!
#WARNING:	Gene ENSG00000179425 in background [1/9642] is not recognized, skipping!
#WARNING:	Gene ENSG00000179433 in background [1/9644] is not recognized, skipping!
#WARNING:	Gene ENSG00000179449 in background [1/9645] is not recognized, skipping!
#WARNING:	Gene ENSG00000179482 in background [1/9652] is not recognized, skipping!
#WARNING:	Gene ENSG00000179527 in background [1/9653] is not recognized, skipping!
#WARNING:	Gene ENSG00000179587 in background [1/9657] is not recognized, skipping!
#WARNING:	Gene ENSG00000179619 in background [1/9661] is not recognized, skipping!
#WARNING:	Gene ENSG00000179631 in background [1/9662] is not recognized, skipping!
#WARNING:	Gene ENSG00000179634 in background [1/9663] is not recognized, skipping!
#WARNING:	Gene ENSG00000179637 in background [1/9664] is not recognized, skipping!
#WARNING:	Gene ENSG00000179650 in background [1/9666] is not recognized, skipping!
#WARNING:	Gene ENSG00000179663 in background [1/9667] is not recognized, skipping!
#WARNING:	Gene ENSG00000179714 in background [1/9669] is not recognized, skipping!
#WARNING:	Gene ENSG00000179736 in background [1/9670] is not recognized, skipping!
#WARNING:	Gene ENSG00000179752 in background [1/9672] is not recognized, skipping!
#WARNING:	Gene ENSG00000179762 in background [1/9674] is not recognized, skipping!
#WARNING:	Gene ENSG00000179769 in background [1/9675] is not recognized, skipping!
#WARNING:	Gene ENSG00000179778 in background [1/9679] is not recognized, skipping!
#WARNING:	Gene ENSG00000179786 in background [1/9680] is not recognized, skipping!
#WARNING:	Gene ENSG00000179839 in background [1/9681] is not recognized, skipping!
#WARNING:	Gene ENSG00000179843 in background [1/9683] is not recognized, skipping!
#WARNING:	Gene ENSG00000179850 in background [1/9684] is not recognized, skipping!
#WARNING:	Gene ENSG00000179877 in background [1/9686] is not recognized, skipping!
#WARNING:	Gene ENSG00000179895 in background [1/9688] is not recognized, skipping!
#WARNING:	Gene ENSG00000179904 in background [1/9690] is not recognized, skipping!
#WARNING:	Gene ENSG00000179905 in background [1/9691] is not recognized, skipping!
#WARNING:	Gene ENSG00000179906 in background [1/9692] is not recognized, skipping!
#WARNING:	Gene ENSG00000179927 in background [1/9697] is not recognized, skipping!
#WARNING:	Gene ENSG00000179951 in background [1/9699] is not recognized, skipping!
#WARNING:	Gene ENSG00000179976 in background [1/9700] is not recognized, skipping!
#WARNING:	Gene ENSG00000180007 in background [1/9702] is not recognized, skipping!
#WARNING:	Gene ENSG00000180052 in background [1/9706] is not recognized, skipping!
#WARNING:	Gene ENSG00000180060 in background [1/9707] is not recognized, skipping!
#WARNING:	Gene ENSG00000180100 in background [1/9710] is not recognized, skipping!
#WARNING:	Gene ENSG00000180106 in background [1/9711] is not recognized, skipping!
#WARNING:	Gene ENSG00000180107 in background [1/9712] is not recognized, skipping!
#WARNING:	Gene ENSG00000180110 in background [1/9713] is not recognized, skipping!
#WARNING:	Gene ENSG00000180112 in background [1/9714] is not recognized, skipping!
#WARNING:	Gene ENSG00000180115 in background [1/9715] is not recognized, skipping!
#WARNING:	Gene ENSG00000180127 in background [1/9716] is not recognized, skipping!
#WARNING:	Gene ENSG00000180129 in background [1/9717] is not recognized, skipping!
#WARNING:	Gene ENSG00000180136 in background [1/9718] is not recognized, skipping!
#WARNING:	Gene ENSG00000180142 in background [1/9719] is not recognized, skipping!
#WARNING:	Gene ENSG00000180160 in background [1/9722] is not recognized, skipping!
#WARNING:	Gene ENSG00000180165 in background [1/9723] is not recognized, skipping!
#WARNING:	Gene ENSG00000180168 in background [1/9724] is not recognized, skipping!
#WARNING:	Gene ENSG00000180170 in background [1/9725] is not recognized, skipping!
#WARNING:	Gene ENSG00000180173 in background [1/9726] is not recognized, skipping!
#WARNING:	Gene ENSG00000180181 in background [1/9728] is not recognized, skipping!
#WARNING:	Gene ENSG00000180187 in background [1/9730] is not recognized, skipping!
#WARNING:	Gene ENSG00000180202 in background [1/9732] is not recognized, skipping!
#WARNING:	Gene ENSG00000180207 in background [1/9733] is not recognized, skipping!
#WARNING:	Gene ENSG00000180212 in background [1/9735] is not recognized, skipping!
#WARNING:	Gene ENSG00000180220 in background [1/9736] is not recognized, skipping!
#WARNING:	Gene ENSG00000180222 in background [1/9737] is not recognized, skipping!
#WARNING:	Gene ENSG00000180227 in background [1/9738] is not recognized, skipping!
#WARNING:	Gene ENSG00000180232 in background [1/9740] is not recognized, skipping!
#WARNING:	Gene ENSG00000180234 in background [1/9741] is not recognized, skipping!
#WARNING:	Gene ENSG00000180261 in background [1/9743] is not recognized, skipping!
#WARNING:	Gene ENSG00000180267 in background [1/9744] is not recognized, skipping!
#WARNING:	Gene ENSG00000180268 in background [1/9745] is not recognized, skipping!
#WARNING:	Gene ENSG00000180283 in background [1/9746] is not recognized, skipping!
#WARNING:	Gene ENSG00000180290 in background [1/9747] is not recognized, skipping!
#WARNING:	Gene ENSG00000180314 in background [1/9749] is not recognized, skipping!
#WARNING:	Gene ENSG00000180317 in background [1/9750] is not recognized, skipping!
#WARNING:	Gene ENSG00000180324 in background [1/9752] is not recognized, skipping!
#WARNING:	Gene ENSG00000180328 in background [1/9753] is not recognized, skipping!
#WARNING:	Gene ENSG00000180369 in background [1/9757] is not recognized, skipping!
#WARNING:	Gene ENSG00000180382 in background [1/9759] is not recognized, skipping!
#WARNING:	Gene ENSG00000180393 in background [1/9762] is not recognized, skipping!
#WARNING:	Gene ENSG00000180406 in background [1/9763] is not recognized, skipping!
#WARNING:	Gene ENSG00000180452 in background [1/9767] is not recognized, skipping!
#WARNING:	Gene ENSG00000180453 in background [1/9768] is not recognized, skipping!
#WARNING:	Gene ENSG00000180473 in background [1/9769] is not recognized, skipping!
#WARNING:	Gene ENSG00000180482 in background [1/9770] is not recognized, skipping!
#WARNING:	Gene ENSG00000180493 in background [1/9772] is not recognized, skipping!
#WARNING:	Gene ENSG00000180501 in background [1/9773] is not recognized, skipping!
#WARNING:	Gene ENSG00000180522 in background [1/9775] is not recognized, skipping!
#WARNING:	Gene ENSG00000180527 in background [1/9776] is not recognized, skipping!
#WARNING:	Gene ENSG00000180544 in background [1/9778] is not recognized, skipping!
#WARNING:	Gene ENSG00000180559 in background [1/9780] is not recognized, skipping!
#WARNING:	Gene ENSG00000180562 in background [1/9781] is not recognized, skipping!
#WARNING:	Gene ENSG00000180571 in background [1/9782] is not recognized, skipping!
#WARNING:	Gene ENSG00000180572 in background [1/9783] is not recognized, skipping!
#WARNING:	Gene ENSG00000180576 in background [1/9784] is not recognized, skipping!
#WARNING:	Gene ENSG00000180583 in background [1/9786] is not recognized, skipping!
#WARNING:	Gene ENSG00000180668 in background [1/9793] is not recognized, skipping!
#WARNING:	Gene ENSG00000180693 in background [1/9794] is not recognized, skipping!
#WARNING:	Gene ENSG00000180699 in background [1/9795] is not recognized, skipping!
#WARNING:	Gene ENSG00000180733 in background [1/9796] is not recognized, skipping!
#WARNING:	Gene ENSG00000180753 in background [1/9798] is not recognized, skipping!
#WARNING:	Gene ENSG00000180789 in background [1/9800] is not recognized, skipping!
#WARNING:	Gene ENSG00000180837 in background [1/9805] is not recognized, skipping!
#WARNING:	Gene ENSG00000180854 in background [1/9806] is not recognized, skipping!
#WARNING:	Gene ENSG00000180860 in background [1/9807] is not recognized, skipping!
#WARNING:	Gene ENSG00000180864 in background [1/9808] is not recognized, skipping!
#WARNING:	Gene ENSG00000180873 in background [1/9811] is not recognized, skipping!
#WARNING:	Gene ENSG00000180961 in background [1/9818] is not recognized, skipping!
#WARNING:	Gene ENSG00000180978 in background [1/9819] is not recognized, skipping!
#WARNING:	Gene ENSG00000180981 in background [1/9820] is not recognized, skipping!
#WARNING:	Gene ENSG00000180982 in background [1/9821] is not recognized, skipping!
#WARNING:	Gene ENSG00000180990 in background [1/9822] is not recognized, skipping!
#WARNING:	Gene ENSG00000181024 in background [1/9825] is not recognized, skipping!
#WARNING:	Gene ENSG00000181056 in background [1/9827] is not recognized, skipping!
#WARNING:	Gene ENSG00000181058 in background [1/9828] is not recognized, skipping!
#WARNING:	Gene ENSG00000181066 in background [1/9829] is not recognized, skipping!
#WARNING:	Gene ENSG00000181068 in background [1/9830] is not recognized, skipping!
#WARNING:	Gene ENSG00000181071 in background [1/9831] is not recognized, skipping!
#WARNING:	Gene ENSG00000181080 in background [1/9833] is not recognized, skipping!
#WARNING:	Gene ENSG00000181088 in background [1/9834] is not recognized, skipping!
#WARNING:	Gene ENSG00000181091 in background [1/9835] is not recognized, skipping!
#WARNING:	Gene ENSG00000181102 in background [1/9836] is not recognized, skipping!
#WARNING:	Gene ENSG00000181111 in background [1/9838] is not recognized, skipping!
#WARNING:	Gene ENSG00000181115 in background [1/9839] is not recognized, skipping!
#WARNING:	Gene ENSG00000181138 in background [1/9841] is not recognized, skipping!
#WARNING:	Gene ENSG00000181150 in background [1/9842] is not recognized, skipping!
#WARNING:	Gene ENSG00000181151 in background [1/9843] is not recognized, skipping!
#WARNING:	Gene ENSG00000181160 in background [1/9844] is not recognized, skipping!
#WARNING:	Gene ENSG00000181170 in background [1/9846] is not recognized, skipping!
#WARNING:	Gene ENSG00000181197 in background [1/9849] is not recognized, skipping!
#WARNING:	Gene ENSG00000181210 in background [1/9850] is not recognized, skipping!
#WARNING:	Gene ENSG00000181216 in background [1/9851] is not recognized, skipping!
#WARNING:	Gene ENSG00000181226 in background [1/9854] is not recognized, skipping!
#WARNING:	Gene ENSG00000181229 in background [1/9855] is not recognized, skipping!
#WARNING:	Gene ENSG00000181232 in background [1/9856] is not recognized, skipping!
#WARNING:	Gene ENSG00000181235 in background [1/9857] is not recognized, skipping!
#WARNING:	Gene ENSG00000181243 in background [1/9858] is not recognized, skipping!
#WARNING:	Gene ENSG00000181262 in background [1/9859] is not recognized, skipping!
#WARNING:	Gene ENSG00000181314 in background [1/9861] is not recognized, skipping!
#WARNING:	Gene ENSG00000181316 in background [1/9862] is not recognized, skipping!
#WARNING:	Gene ENSG00000181342 in background [1/9863] is not recognized, skipping!
#WARNING:	Gene ENSG00000181346 in background [1/9864] is not recognized, skipping!
#WARNING:	Gene ENSG00000181353 in background [1/9865] is not recognized, skipping!
#WARNING:	Gene ENSG00000181373 in background [1/9866] is not recognized, skipping!
#WARNING:	Gene ENSG00000181388 in background [1/9868] is not recognized, skipping!
#WARNING:	Gene ENSG00000181412 in background [1/9871] is not recognized, skipping!
#WARNING:	Gene ENSG00000181414 in background [1/9872] is not recognized, skipping!
#WARNING:	Gene ENSG00000181422 in background [1/9873] is not recognized, skipping!
#WARNING:	Gene ENSG00000181426 in background [1/9874] is not recognized, skipping!
#WARNING:	Gene ENSG00000181432 in background [1/9875] is not recognized, skipping!
#WARNING:	Gene ENSG00000181436 in background [1/9876] is not recognized, skipping!
#WARNING:	Gene ENSG00000181473 in background [1/9879] is not recognized, skipping!
#WARNING:	Gene ENSG00000181487 in background [1/9880] is not recognized, skipping!
#WARNING:	Gene ENSG00000181494 in background [1/9881] is not recognized, skipping!
#WARNING:	Gene ENSG00000181510 in background [1/9882] is not recognized, skipping!
#WARNING:	Gene ENSG00000181526 in background [1/9884] is not recognized, skipping!
#WARNING:	Gene ENSG00000181549 in background [1/9886] is not recognized, skipping!
#WARNING:	Gene ENSG00000181553 in background [1/9888] is not recognized, skipping!
#WARNING:	Gene ENSG00000181581 in background [1/9890] is not recognized, skipping!
#WARNING:	Gene ENSG00000181582 in background [1/9891] is not recognized, skipping!
#WARNING:	Gene ENSG00000181591 in background [1/9892] is not recognized, skipping!
#WARNING:	Gene ENSG00000181598 in background [1/9893] is not recognized, skipping!
#WARNING:	Gene ENSG00000181636 in background [1/9899] is not recognized, skipping!
#WARNING:	Gene ENSG00000181653 in background [1/9902] is not recognized, skipping!
#WARNING:	Gene ENSG00000181654 in background [1/9903] is not recognized, skipping!
#WARNING:	Gene ENSG00000181667 in background [1/9906] is not recognized, skipping!
#WARNING:	Gene ENSG00000181673 in background [1/9907] is not recognized, skipping!
#WARNING:	Gene ENSG00000181696 in background [1/9909] is not recognized, skipping!
#WARNING:	Gene ENSG00000181725 in background [1/9912] is not recognized, skipping!
#WARNING:	Gene ENSG00000181757 in background [1/9913] is not recognized, skipping!
#WARNING:	Gene ENSG00000181764 in background [1/9914] is not recognized, skipping!
#WARNING:	Gene ENSG00000181784 in background [1/9916] is not recognized, skipping!
#WARNING:	Gene ENSG00000181854 in background [1/9920] is not recognized, skipping!
#WARNING:	Gene ENSG00000181892 in background [1/9923] is not recognized, skipping!
#WARNING:	Gene ENSG00000181898 in background [1/9924] is not recognized, skipping!
#WARNING:	Gene ENSG00000181990 in background [1/9928] is not recognized, skipping!
#WARNING:	Gene ENSG00000182043 in background [1/9930] is not recognized, skipping!
#INFO:	Effective domain size for BIOGRID: 7184, threshold 4.3e-05
#INFO:	Effective domain size for GO: 8232, threshold 2.1e-05
#INFO:	Effective domain size for KEGG: 4330, threshold 0.000527
#INFO:	Effective domain size for REAC: 5616, threshold 0.000137
#INFO:	Effective domain size for TF: 8251, threshold 3.5e-05
#INFO:
#INFO:	--- Gene names and descriptions
#INFO:
#INFO:	QUERY:	ENSG00000004468	CD38	CD38 molecule [Source:HGNC Symbol;Acc:HGNC:1667]
#INFO:	QUERY:	ENSG00000005339	CREBBP	CREB binding protein [Source:HGNC Symbol;Acc:HGNC:2348]
#INFO:	QUERY:	ENSG00000006074	N/A	N/A
#INFO:	QUERY:	ENSG00000006127	N/A	N/A
#INFO:	QUERY:	ENSG00000008125	N/A	N/A
#INFO:	QUERY:	ENSG00000008196	TFAP2B	transcription factor AP-2 beta [Source:HGNC Symbol;Acc:HGNC:11743]
#INFO:	QUERY:	ENSG00000008441	NFIX	nuclear factor I X [Source:HGNC Symbol;Acc:HGNC:7788]
#INFO:	QUERY:	ENSG00000010438	PRSS3	protease, serine 3 [Source:HGNC Symbol;Acc:HGNC:9486]
#INFO:	QUERY:	ENSG00000010610	CD4	CD4 molecule [Source:HGNC Symbol;Acc:HGNC:1678]
#INFO:	QUERY:	ENSG00000011426	ANLN	anillin actin binding protein [Source:HGNC Symbol;Acc:HGNC:14082]
#INFO:	QUERY:	ENSG00000012223	LTF	lactotransferrin [Source:HGNC Symbol;Acc:HGNC:6720]
#INFO:	QUERY:	ENSG00000013441	CLK1	CDC like kinase 1 [Source:HGNC Symbol;Acc:HGNC:2068]
#INFO:	QUERY:	ENSG00000019505	SYT13	synaptotagmin 13 [Source:HGNC Symbol;Acc:HGNC:14962]
#INFO:	QUERY:	ENSG00000019582	CD74	CD74 molecule [Source:HGNC Symbol;Acc:HGNC:1697]
#INFO:	QUERY:	ENSG00000023445	BIRC3	baculoviral IAP repeat containing 3 [Source:HGNC Symbol;Acc:HGNC:591]
#INFO:	QUERY:	ENSG00000043462	LCP2	lymphocyte cytosolic protein 2 [Source:HGNC Symbol;Acc:HGNC:6529]
#INFO:	QUERY:	ENSG00000047410	TPR	translocated promoter region, nuclear basket protein [Source:HGNC Symbol;Acc:HGNC:12017]
#INFO:	QUERY:	ENSG00000047457	CP	ceruloplasmin [Source:HGNC Symbol;Acc:HGNC:2295]
#INFO:	QUERY:	ENSG00000048462	TNFRSF17	TNF receptor superfamily member 17 [Source:HGNC Symbol;Acc:HGNC:11913]
#INFO:	QUERY:	ENSG00000051415	N/A	N/A
#INFO:	QUERY:	ENSG00000054598	FOXC1	forkhead box C1 [Source:HGNC Symbol;Acc:HGNC:3800]
#INFO:	QUERY:	ENSG00000055917	PUM2	pumilio RNA binding family member 2 [Source:HGNC Symbol;Acc:HGNC:14958]
#INFO:	QUERY:	ENSG00000060718	COL11A1	collagen type XI alpha 1 chain [Source:HGNC Symbol;Acc:HGNC:2186]
#INFO:	QUERY:	ENSG00000064886	CHI3L2	chitinase 3 like 2 [Source:HGNC Symbol;Acc:HGNC:1933]
#INFO:	QUERY:	ENSG00000067225	PKM	pyruvate kinase, muscle [Source:HGNC Symbol;Acc:HGNC:9021]
#INFO:	QUERY:	ENSG00000069651	N/A	N/A
#INFO:	QUERY:	ENSG00000070190	DAPP1	dual adaptor of phosphotyrosine and 3-phosphoinositides 1 [Source:HGNC Symbol;Acc:HGNC:16500]
#INFO:	QUERY:	ENSG00000074410	CA12	carbonic anhydrase 12 [Source:HGNC Symbol;Acc:HGNC:1371]
#INFO:	QUERY:	ENSG00000074729	N/A	N/A
#INFO:	QUERY:	ENSG00000075223	SEMA3C	semaphorin 3C [Source:HGNC Symbol;Acc:HGNC:10725]
#INFO:	QUERY:	ENSG00000078596	ITM2A	integral membrane protein 2A [Source:HGNC Symbol;Acc:HGNC:6173]
#INFO:	QUERY:	ENSG00000078674	PCM1	pericentriolar material 1 [Source:HGNC Symbol;Acc:HGNC:8727]
#INFO:	QUERY:	ENSG00000081237	PTPRC	protein tyrosine phosphatase, receptor type C [Source:HGNC Symbol;Acc:HGNC:9666]
#INFO:	QUERY:	ENSG00000081853	PCDHGA2	protocadherin gamma subfamily A, 2 [Source:HGNC Symbol;Acc:HGNC:8700]
#INFO:	QUERY:	ENSG00000082074	FYB	FYN binding protein [Source:HGNC Symbol;Acc:HGNC:4036]
#INFO:	QUERY:	ENSG00000082175	PGR	progesterone receptor [Source:HGNC Symbol;Acc:HGNC:8910]
#INFO:	QUERY:	ENSG00000085831	TTC39A	tetratricopeptide repeat domain 39A [Source:HGNC Symbol;Acc:HGNC:18657]
#INFO:	QUERY:	ENSG00000086548	CEACAM6	carcinoembryonic antigen related cell adhesion molecule 6 [Source:HGNC Symbol;Acc:HGNC:1818]
#INFO:	QUERY:	ENSG00000087494	PTHLH	parathyroid hormone like hormone [Source:HGNC Symbol;Acc:HGNC:9607]
#INFO:	QUERY:	ENSG00000088483	N/A	N/A
#INFO:	QUERY:	ENSG00000088836	SLC4A11	solute carrier family 4 member 11 [Source:HGNC Symbol;Acc:HGNC:16438]
#INFO:	QUERY:	ENSG00000089465	N/A	N/A
#INFO:	QUERY:	ENSG00000089685	BIRC5	baculoviral IAP repeat containing 5 [Source:HGNC Symbol;Acc:HGNC:593]
#INFO:	QUERY:	ENSG00000090104	RGS1	regulator of G-protein signaling 1 [Source:HGNC Symbol;Acc:HGNC:9991]
#INFO:	QUERY:	ENSG00000090382	LYZ	lysozyme [Source:HGNC Symbol;Acc:HGNC:6740]
#INFO:	QUERY:	ENSG00000090554	FLT3LG	fms related tyrosine kinase 3 ligand [Source:HGNC Symbol;Acc:HGNC:3766]
#INFO:	QUERY:	ENSG00000090920	N/A	N/A
#INFO:	QUERY:	ENSG00000091513	TF	transferrin [Source:HGNC Symbol;Acc:HGNC:11740]
#INFO:	QUERY:	ENSG00000091831	ESR1	estrogen receptor 1 [Source:HGNC Symbol;Acc:HGNC:3467]
#INFO:	QUERY:	ENSG00000092439	TRPM7	transient receptor potential cation channel subfamily M member 7 [Source:HGNC Symbol;Acc:HGNC:17994]
#INFO:	QUERY:	ENSG00000092621	PHGDH	phosphoglycerate dehydrogenase [Source:HGNC Symbol;Acc:HGNC:8923]
#INFO:	QUERY:	ENSG00000094755	GABRP	gamma-aminobutyric acid type A receptor pi subunit [Source:HGNC Symbol;Acc:HGNC:4089]
#INFO:	QUERY:	ENSG00000096087	N/A	N/A
#INFO:	QUERY:	ENSG00000096158	N/A	N/A
#INFO:	QUERY:	ENSG00000100079	LGALS2	galectin 2 [Source:HGNC Symbol;Acc:HGNC:6562]
#INFO:	QUERY:	ENSG00000100219	XBP1	X-box binding protein 1 [Source:HGNC Symbol;Acc:HGNC:12801]
#INFO:	QUERY:	ENSG00000100288	CHKB	choline kinase beta [Source:HGNC Symbol;Acc:HGNC:1938]
#INFO:	QUERY:	ENSG00000100385	IL2RB	interleukin 2 receptor subunit beta [Source:HGNC Symbol;Acc:HGNC:6009]
#INFO:	QUERY:	ENSG00000100453	GZMB	granzyme B [Source:HGNC Symbol;Acc:HGNC:4709]
#INFO:	QUERY:	ENSG00000100604	CHGA	chromogranin A [Source:HGNC Symbol;Acc:HGNC:1929]
#INFO:	QUERY:	ENSG00000100665	SERPINA4	serpin family A member 4 [Source:HGNC Symbol;Acc:HGNC:8948]
#INFO:	QUERY:	ENSG00000101082	SLA2	Src like adaptor 2 [Source:HGNC Symbol;Acc:HGNC:17329]
#INFO:	QUERY:	ENSG00000101210	EEF1A2	eukaryotic translation elongation factor 1 alpha 2 [Source:HGNC Symbol;Acc:HGNC:3192]
#INFO:	QUERY:	ENSG00000102287	GABRE	gamma-aminobutyric acid type A receptor epsilon subunit [Source:HGNC Symbol;Acc:HGNC:4085]
#INFO:	QUERY:	ENSG00000102316	MAGED2	MAGE family member D2 [Source:HGNC Symbol;Acc:HGNC:16353]
#INFO:	QUERY:	ENSG00000102524	TNFSF13B	tumor necrosis factor superfamily member 13b [Source:HGNC Symbol;Acc:HGNC:11929]
#INFO:	QUERY:	ENSG00000102554	KLF5	Kruppel like factor 5 [Source:HGNC Symbol;Acc:HGNC:6349]
#INFO:	QUERY:	ENSG00000103460	TOX3	TOX high mobility group box family member 3 [Source:HGNC Symbol;Acc:HGNC:11972]
#INFO:	QUERY:	ENSG00000104267	CA2	carbonic anhydrase 2 [Source:HGNC Symbol;Acc:HGNC:1373]
#INFO:	QUERY:	ENSG00000104332	SFRP1	secreted frizzled related protein 1 [Source:HGNC Symbol;Acc:HGNC:10776]
#INFO:	QUERY:	ENSG00000104419	NDRG1	N-myc downstream regulated 1 [Source:HGNC Symbol;Acc:HGNC:7679]
#INFO:	QUERY:	ENSG00000105048	TNNT1	troponin T1, slow skeletal type [Source:HGNC Symbol;Acc:HGNC:11948]
#INFO:	QUERY:	ENSG00000105246	EBI3	Epstein-Barr virus induced 3 [Source:HGNC Symbol;Acc:HGNC:3129]
#INFO:	QUERY:	ENSG00000105289	TJP3	tight junction protein 3 [Source:HGNC Symbol;Acc:HGNC:11829]
#INFO:	QUERY:	ENSG00000105369	CD79A	CD79a molecule [Source:HGNC Symbol;Acc:HGNC:1698]
#INFO:	QUERY:	ENSG00000105374	NKG7	natural killer cell granule protein 7 [Source:HGNC Symbol;Acc:HGNC:7830]
#INFO:	QUERY:	ENSG00000105388	CEACAM5	carcinoembryonic antigen related cell adhesion molecule 5 [Source:HGNC Symbol;Acc:HGNC:1817]
#INFO:	QUERY:	ENSG00000105701	FKBP8	FK506 binding protein 8 [Source:HGNC Symbol;Acc:HGNC:3724]
#INFO:	QUERY:	ENSG00000105967	TFEC	transcription factor EC [Source:HGNC Symbol;Acc:HGNC:11754]
#INFO:	QUERY:	ENSG00000105976	MET	MET proto-oncogene, receptor tyrosine kinase [Source:HGNC Symbol;Acc:HGNC:7029]
#INFO:	QUERY:	ENSG00000106541	AGR2	anterior gradient 2, protein disulphide isomerase family member [Source:HGNC Symbol;Acc:HGNC:328]
#INFO:	QUERY:	ENSG00000106580	N/A	N/A
#INFO:	QUERY:	ENSG00000106819	ASPN	asporin [Source:HGNC Symbol;Acc:HGNC:14872]
#INFO:	QUERY:	ENSG00000107485	GATA3	GATA binding protein 3 [Source:HGNC Symbol;Acc:HGNC:4172]
#INFO:	QUERY:	ENSG00000107984	DKK1	dickkopf WNT signaling pathway inhibitor 1 [Source:HGNC Symbol;Acc:HGNC:2891]
#INFO:	QUERY:	ENSG00000108244	KRT23	keratin 23 [Source:HGNC Symbol;Acc:HGNC:6438]
#INFO:	QUERY:	ENSG00000108344	PSMD3	proteasome 26S subunit, non-ATPase 3 [Source:HGNC Symbol;Acc:HGNC:9560]
#INFO:	QUERY:	ENSG00000108821	COL1A1	collagen type I alpha 1 chain [Source:HGNC Symbol;Acc:HGNC:2197]
#INFO:	QUERY:	ENSG00000108932	SLC16A6	solute carrier family 16 member 6 [Source:HGNC Symbol;Acc:HGNC:10927]
#INFO:	QUERY:	ENSG00000109062	SLC9A3R1	SLC9A3 regulator 1 [Source:HGNC Symbol;Acc:HGNC:11075]
#INFO:	QUERY:	ENSG00000109321	AREG	amphiregulin [Source:HGNC Symbol;Acc:HGNC:651]
#INFO:	QUERY:	ENSG00000109452	INPP4B	inositol polyphosphate-4-phosphatase type II B [Source:HGNC Symbol;Acc:HGNC:6075]
#INFO:	QUERY:	ENSG00000109472	CPE	carboxypeptidase E [Source:HGNC Symbol;Acc:HGNC:2303]
#INFO:	QUERY:	ENSG00000109586	GALNT7	polypeptide N-acetylgalactosaminyltransferase 7 [Source:HGNC Symbol;Acc:HGNC:4129]
#INFO:	QUERY:	ENSG00000109654	TRIM2	tripartite motif containing 2 [Source:HGNC Symbol;Acc:HGNC:15974]
#INFO:	QUERY:	ENSG00000109814	UGDH	UDP-glucose 6-dehydrogenase [Source:HGNC Symbol;Acc:HGNC:12525]
#INFO:	QUERY:	ENSG00000109846	CRYAB	crystallin alpha B [Source:HGNC Symbol;Acc:HGNC:2389]
#INFO:	QUERY:	ENSG00000109906	ZBTB16	zinc finger and BTB domain containing 16 [Source:HGNC Symbol;Acc:HGNC:12930]
#INFO:	QUERY:	ENSG00000109920	FNBP4	formin binding protein 4 [Source:HGNC Symbol;Acc:HGNC:19752]
#INFO:	QUERY:	ENSG00000110092	CCND1	cyclin D1 [Source:HGNC Symbol;Acc:HGNC:1582]
#INFO:	QUERY:	ENSG00000110195	FOLR1	folate receptor 1 [Source:HGNC Symbol;Acc:HGNC:3791]
#INFO:	QUERY:	ENSG00000110367	DDX6	DEAD-box helicase 6 [Source:HGNC Symbol;Acc:HGNC:2747]
#INFO:	QUERY:	ENSG00000110484	SCGB2A2	secretoglobin family 2A member 2 [Source:HGNC Symbol;Acc:HGNC:7050]
#INFO:	QUERY:	ENSG00000110777	POU2AF1	POU class 2 associating factor 1 [Source:HGNC Symbol;Acc:HGNC:9211]
#INFO:	QUERY:	ENSG00000110848	CD69	CD69 molecule [Source:HGNC Symbol;Acc:HGNC:1694]
#INFO:	QUERY:	ENSG00000111057	KRT18	keratin 18 [Source:HGNC Symbol;Acc:HGNC:6430]
#INFO:	QUERY:	ENSG00000111319	SCNN1A	sodium channel epithelial 1 alpha subunit [Source:HGNC Symbol;Acc:HGNC:10599]
#INFO:	QUERY:	ENSG00000111335	OAS2	2'-5'-oligoadenylate synthetase 2 [Source:HGNC Symbol;Acc:HGNC:8087]
#INFO:	QUERY:	ENSG00000111371	SLC38A1	solute carrier family 38 member 1 [Source:HGNC Symbol;Acc:HGNC:13447]
#INFO:	QUERY:	ENSG00000111799	COL12A1	collagen type XII alpha 1 chain [Source:HGNC Symbol;Acc:HGNC:2188]
#INFO:	QUERY:	ENSG00000111986	N/A	N/A
#INFO:	QUERY:	ENSG00000112000	N/A	N/A
#INFO:	QUERY:	ENSG00000112082	N/A	N/A
#INFO:	QUERY:	ENSG00000112499	SLC22A2	solute carrier family 22 member 2 [Source:HGNC Symbol;Acc:HGNC:10966]
#INFO:	QUERY:	ENSG00000112637	N/A	N/A
#INFO:	QUERY:	ENSG00000112742	TTK	TTK protein kinase [Source:HGNC Symbol;Acc:HGNC:12401]
#INFO:	QUERY:	ENSG00000112936	C7	complement C7 [Source:HGNC Symbol;Acc:HGNC:1346]
#INFO:	QUERY:	ENSG00000113088	GZMK	granzyme K [Source:HGNC Symbol;Acc:HGNC:4711]
#INFO:	QUERY:	ENSG00000113296	THBS4	thrombospondin 4 [Source:HGNC Symbol;Acc:HGNC:11788]
#INFO:	QUERY:	ENSG00000113739	STC2	stanniocalcin 2 [Source:HGNC Symbol;Acc:HGNC:11374]
#INFO:	QUERY:	ENSG00000114547	ROPN1B	rhophilin associated tail protein 1B [Source:HGNC Symbol;Acc:HGNC:31927]
#INFO:	QUERY:	ENSG00000114857	NKTR	natural killer cell triggering receptor [Source:HGNC Symbol;Acc:HGNC:7833]
#INFO:	QUERY:	ENSG00000115085	ZAP70	zeta chain of T cell receptor associated protein kinase 70 [Source:HGNC Symbol;Acc:HGNC:12858]
#INFO:	QUERY:	ENSG00000115163	CENPA	centromere protein A [Source:HGNC Symbol;Acc:HGNC:1851]
#INFO:	QUERY:	ENSG00000115221	ITGB6	integrin subunit beta 6 [Source:HGNC Symbol;Acc:HGNC:6161]
#INFO:	QUERY:	ENSG00000115415	STAT1	signal transducer and activator of transcription 1 [Source:HGNC Symbol;Acc:HGNC:11362]
#INFO:	QUERY:	ENSG00000115461	IGFBP5	insulin like growth factor binding protein 5 [Source:HGNC Symbol;Acc:HGNC:5474]
#INFO:	QUERY:	ENSG00000115523	GNLY	granulysin [Source:HGNC Symbol;Acc:HGNC:4414]
#INFO:	QUERY:	ENSG00000115524	SF3B1	splicing factor 3b subunit 1 [Source:HGNC Symbol;Acc:HGNC:10768]
#INFO:	QUERY:	ENSG00000115884	SDC1	syndecan 1 [Source:HGNC Symbol;Acc:HGNC:10658]
#INFO:	QUERY:	ENSG00000115956	PLEK	pleckstrin [Source:HGNC Symbol;Acc:HGNC:9070]
#INFO:	QUERY:	ENSG00000116039	ATP6V1B1	ATPase H+ transporting V1 subunit B1 [Source:HGNC Symbol;Acc:HGNC:853]
#INFO:	QUERY:	ENSG00000116824	CD2	CD2 molecule [Source:HGNC Symbol;Acc:HGNC:1639]
#INFO:	QUERY:	ENSG00000117090	SLAMF1	signaling lymphocytic activation molecule family member 1 [Source:HGNC Symbol;Acc:HGNC:10903]
#INFO:	QUERY:	ENSG00000117091	CD48	CD48 molecule [Source:HGNC Symbol;Acc:HGNC:1683]
#INFO:	QUERY:	ENSG00000117215	PLA2G2D	phospholipase A2 group IID [Source:HGNC Symbol;Acc:HGNC:9033]
#INFO:	QUERY:	ENSG00000117228	GBP1	guanylate binding protein 1 [Source:HGNC Symbol;Acc:HGNC:4182]
#INFO:	QUERY:	ENSG00000117399	CDC20	cell division cycle 20 [Source:HGNC Symbol;Acc:HGNC:1723]
#INFO:	QUERY:	ENSG00000117407	ARTN	artemin [Source:HGNC Symbol;Acc:HGNC:727]
#INFO:	QUERY:	ENSG00000117560	FASLG	Fas ligand [Source:HGNC Symbol;Acc:HGNC:11936]
#INFO:	QUERY:	ENSG00000117594	HSD11B1	hydroxysteroid 11-beta dehydrogenase 1 [Source:HGNC Symbol;Acc:HGNC:5208]
#INFO:	QUERY:	ENSG00000118007	STAG1	stromal antigen 1 [Source:HGNC Symbol;Acc:HGNC:11354]
#INFO:	QUERY:	ENSG00000118733	OLFM3	olfactomedin 3 [Source:HGNC Symbol;Acc:HGNC:17990]
#INFO:	QUERY:	ENSG00000118785	SPP1	secreted phosphoprotein 1 [Source:HGNC Symbol;Acc:HGNC:11255]
#INFO:	QUERY:	ENSG00000118849	RARRES1	retinoic acid receptor responder 1 [Source:HGNC Symbol;Acc:HGNC:9867]
#INFO:	QUERY:	ENSG00000119640	ACYP1	acylphosphatase 1 [Source:HGNC Symbol;Acc:HGNC:179]
#INFO:	QUERY:	ENSG00000119917	IFIT3	interferon induced protein with tetratricopeptide repeats 3 [Source:HGNC Symbol;Acc:HGNC:5411]
#INFO:	QUERY:	ENSG00000119922	IFIT2	interferon induced protein with tetratricopeptide repeats 2 [Source:HGNC Symbol;Acc:HGNC:5409]
#INFO:	QUERY:	ENSG00000120251	GRIA2	glutamate ionotropic receptor AMPA type subunit 2 [Source:HGNC Symbol;Acc:HGNC:4572]
#INFO:	QUERY:	ENSG00000120436	GPR31	G protein-coupled receptor 31 [Source:HGNC Symbol;Acc:HGNC:4486]
#INFO:	QUERY:	ENSG00000120875	DUSP4	dual specificity phosphatase 4 [Source:HGNC Symbol;Acc:HGNC:3070]
#INFO:	QUERY:	ENSG00000120907	ADRA1A	adrenoceptor alpha 1A [Source:HGNC Symbol;Acc:HGNC:277]
#INFO:	QUERY:	ENSG00000121039	RDH10	retinol dehydrogenase 10 (all-trans) [Source:HGNC Symbol;Acc:HGNC:19975]
#INFO:	QUERY:	ENSG00000121270	ABCC11	ATP binding cassette subfamily C member 11 [Source:HGNC Symbol;Acc:HGNC:14639]
#INFO:	QUERY:	ENSG00000121373	N/A	N/A
#INFO:	QUERY:	ENSG00000121374	N/A	N/A
#INFO:	QUERY:	ENSG00000121807	CCR2	C-C motif chemokine receptor 2 [Source:HGNC Symbol;Acc:HGNC:1603]
#INFO:	QUERY:	ENSG00000122862	SRGN	serglycin [Source:HGNC Symbol;Acc:HGNC:9361]
#INFO:	QUERY:	ENSG00000123104	ITPR2	inositol 1,4,5-trisphosphate receptor type 2 [Source:HGNC Symbol;Acc:HGNC:6181]
#INFO:	QUERY:	ENSG00000123500	COL10A1	collagen type X alpha 1 chain [Source:HGNC Symbol;Acc:HGNC:2185]
#INFO:	QUERY:	ENSG00000123872	N/A	N/A
#INFO:	QUERY:	ENSG00000124107	SLPI	secretory leukocyte peptidase inhibitor [Source:HGNC Symbol;Acc:HGNC:11092]
#INFO:	QUERY:	ENSG00000124171	PARD6B	par-6 family cell polarity regulator beta [Source:HGNC Symbol;Acc:HGNC:16245]
#INFO:	QUERY:	ENSG00000124207	CSE1L	chromosome segregation 1 like [Source:HGNC Symbol;Acc:HGNC:2431]
#INFO:	QUERY:	ENSG00000124495	N/A	N/A
#INFO:	QUERY:	ENSG00000124526	N/A	N/A
#INFO:	QUERY:	ENSG00000124529	N/A	N/A
#INFO:	QUERY:	ENSG00000124575	HIST1H1D	histone cluster 1 H1 family member d [Source:HGNC Symbol;Acc:HGNC:4717]
#INFO:	QUERY:	ENSG00000124610	HIST1H1A	histone cluster 1 H1 family member a [Source:HGNC Symbol;Acc:HGNC:4715]
#INFO:	QUERY:	ENSG00000124935	SCGB1D2	secretoglobin family 1D member 2 [Source:HGNC Symbol;Acc:HGNC:18396]
#INFO:	QUERY:	ENSG00000124939	SCGB2A1	secretoglobin family 2A member 1 [Source:HGNC Symbol;Acc:HGNC:7051]
#INFO:	QUERY:	ENSG00000125144	MT1G	metallothionein 1G [Source:HGNC Symbol;Acc:HGNC:7399]
#INFO:	QUERY:	ENSG00000125703	ATG4C	autophagy related 4C cysteine peptidase [Source:HGNC Symbol;Acc:HGNC:16040]
#INFO:	QUERY:	ENSG00000125999	BPIFB1	BPI fold containing family B member 1 [Source:HGNC Symbol;Acc:HGNC:16108]
#INFO:	QUERY:	ENSG00000126709	IFI6	interferon alpha inducible protein 6 [Source:HGNC Symbol;Acc:HGNC:4054]
#INFO:	QUERY:	ENSG00000126733	DACH2	dachshund family transcription factor 2 [Source:HGNC Symbol;Acc:HGNC:16814]
#INFO:	QUERY:	ENSG00000126860	EVI2A	ecotropic viral integration site 2A [Source:HGNC Symbol;Acc:HGNC:3499]
#INFO:	QUERY:	ENSG00000127084	FGD3	FYVE, RhoGEF and PH domain containing 3 [Source:HGNC Symbol;Acc:HGNC:16027]
#INFO:	QUERY:	ENSG00000127360	N/A	N/A
#INFO:	QUERY:	ENSG00000128322	IGLL1	immunoglobulin lambda like polypeptide 1 [Source:HGNC Symbol;Acc:HGNC:5870]
#INFO:	QUERY:	ENSG00000129151	BBOX1	gamma-butyrobetaine hydroxylase 1 [Source:HGNC Symbol;Acc:HGNC:964]
#INFO:	QUERY:	ENSG00000129988	LBP	lipopolysaccharide binding protein [Source:HGNC Symbol;Acc:HGNC:6517]
#INFO:	QUERY:	ENSG00000130076	N/A	N/A
#INFO:	QUERY:	ENSG00000130176	CNN1	calponin 1 [Source:HGNC Symbol;Acc:HGNC:2155]
#INFO:	QUERY:	ENSG00000130303	BST2	bone marrow stromal cell antigen 2 [Source:HGNC Symbol;Acc:HGNC:1119]
#INFO:	QUERY:	ENSG00000130707	ASS1	argininosuccinate synthase 1 [Source:HGNC Symbol;Acc:HGNC:758]
#INFO:	QUERY:	ENSG00000130816	DNMT1	DNA methyltransferase 1 [Source:HGNC Symbol;Acc:HGNC:2976]
#INFO:	QUERY:	ENSG00000131171	SH3BGRL	SH3 domain binding glutamate rich protein like [Source:HGNC Symbol;Acc:HGNC:10823]
#INFO:	QUERY:	ENSG00000131203	IDO1	indoleamine 2,3-dioxygenase 1 [Source:HGNC Symbol;Acc:HGNC:6059]
#INFO:	QUERY:	ENSG00000131748	STARD3	StAR related lipid transfer domain containing 3 [Source:HGNC Symbol;Acc:HGNC:17579]
#INFO:	QUERY:	ENSG00000131771	PPP1R1B	protein phosphatase 1 regulatory inhibitor subunit 1B [Source:HGNC Symbol;Acc:HGNC:9287]
#INFO:	QUERY:	ENSG00000131834	N/A	N/A
#INFO:	QUERY:	ENSG00000132465	JCHAIN	joining chain of multimeric IgA and IgM [Source:HGNC Symbol;Acc:HGNC:5713]
#INFO:	QUERY:	ENSG00000132951	N/A	N/A
#INFO:	QUERY:	ENSG00000133106	EPSTI1	epithelial stromal interaction 1 [Source:HGNC Symbol;Acc:HGNC:16465]
#INFO:	QUERY:	ENSG00000133321	RARRES3	retinoic acid receptor responder 3 [Source:HGNC Symbol;Acc:HGNC:9869]
#INFO:	QUERY:	ENSG00000133512	N/A	N/A
#INFO:	QUERY:	ENSG00000133610	N/A	N/A
#INFO:	QUERY:	ENSG00000133991	N/A	N/A
#INFO:	QUERY:	ENSG00000134028	ADAMDEC1	ADAM like decysin 1 [Source:HGNC Symbol;Acc:HGNC:16299]
#INFO:	QUERY:	ENSG00000134184	GSTM1	glutathione S-transferase mu 1 [Source:HGNC Symbol;Acc:HGNC:4632]
#INFO:	QUERY:	ENSG00000134202	GSTM3	glutathione S-transferase mu 3 [Source:HGNC Symbol;Acc:HGNC:4635]
#INFO:	QUERY:	ENSG00000134352	IL6ST	interleukin 6 signal transducer [Source:HGNC Symbol;Acc:HGNC:6021]
#INFO:	QUERY:	ENSG00000134762	DSC3	desmocollin 3 [Source:HGNC Symbol;Acc:HGNC:3037]
#INFO:	QUERY:	ENSG00000135114	OASL	2'-5'-oligoadenylate synthetase like [Source:HGNC Symbol;Acc:HGNC:8090]
#INFO:	QUERY:	ENSG00000135218	CD36	CD36 molecule [Source:HGNC Symbol;Acc:HGNC:1663]
#INFO:	QUERY:	ENSG00000135222	CSN2	casein beta [Source:HGNC Symbol;Acc:HGNC:2447]
#INFO:	QUERY:	ENSG00000135346	CGA	glycoprotein hormones, alpha polypeptide [Source:HGNC Symbol;Acc:HGNC:1885]
#INFO:	QUERY:	ENSG00000135374	ELF5	E74 like ETS transcription factor 5 [Source:HGNC Symbol;Acc:HGNC:3320]
#INFO:	QUERY:	ENSG00000135413	LACRT	lacritin [Source:HGNC Symbol;Acc:HGNC:16430]
#INFO:	QUERY:	ENSG00000135437	RDH5	retinol dehydrogenase 5 [Source:HGNC Symbol;Acc:HGNC:9940]
#INFO:	QUERY:	ENSG00000135549	PKIB	protein kinase (cAMP-dependent, catalytic) inhibitor beta [Source:HGNC Symbol;Acc:HGNC:9018]
#INFO:	QUERY:	ENSG00000136025	N/A	N/A
#INFO:	QUERY:	ENSG00000136603	SKIL	SKI like proto-oncogene [Source:HGNC Symbol;Acc:HGNC:10897]
#INFO:	QUERY:	ENSG00000136871	N/A	N/A
#INFO:	QUERY:	ENSG00000137076	TLN1	talin 1 [Source:HGNC Symbol;Acc:HGNC:11845]
#INFO:	QUERY:	ENSG00000137197	N/A	N/A
#INFO:	QUERY:	ENSG00000137265	IRF4	interferon regulatory factor 4 [Source:HGNC Symbol;Acc:HGNC:6119]
#INFO:	QUERY:	ENSG00000137391	N/A	N/A
#INFO:	QUERY:	ENSG00000137457	N/A	N/A
#INFO:	QUERY:	ENSG00000137648	TMPRSS4	transmembrane protease, serine 4 [Source:HGNC Symbol;Acc:HGNC:11878]
#INFO:	QUERY:	ENSG00000137673	MMP7	matrix metallopeptidase 7 [Source:HGNC Symbol;Acc:HGNC:7174]
#INFO:	QUERY:	ENSG00000137699	TRIM29	tripartite motif containing 29 [Source:HGNC Symbol;Acc:HGNC:17274]
#INFO:	QUERY:	ENSG00000137959	IFI44L	interferon induced protein 44 like [Source:HGNC Symbol;Acc:HGNC:17817]
#INFO:	QUERY:	ENSG00000137975	CLCA2	chloride channel accessory 2 [Source:HGNC Symbol;Acc:HGNC:2016]
#INFO:	QUERY:	ENSG00000138182	KIF20B	kinesin family member 20B [Source:HGNC Symbol;Acc:HGNC:7212]
#INFO:	QUERY:	ENSG00000138206	N/A	N/A
#INFO:	QUERY:	ENSG00000138207	RBP4	retinol binding protein 4 [Source:HGNC Symbol;Acc:HGNC:9922]
#INFO:	QUERY:	ENSG00000138294	N/A	N/A
#INFO:	QUERY:	ENSG00000138449	SLC40A1	solute carrier family 40 member 1 [Source:HGNC Symbol;Acc:HGNC:10909]
#INFO:	QUERY:	ENSG00000138696	BMPR1B	bone morphogenetic protein receptor type 1B [Source:HGNC Symbol;Acc:HGNC:1077]
#INFO:	QUERY:	ENSG00000138755	CXCL9	C-X-C motif chemokine ligand 9 [Source:HGNC Symbol;Acc:HGNC:7098]
#INFO:	QUERY:	ENSG00000138808	N/A	N/A
#INFO:	QUERY:	ENSG00000139219	COL2A1	collagen type II alpha 1 chain [Source:HGNC Symbol;Acc:HGNC:2200]
#INFO:	QUERY:	ENSG00000139631	CSAD	cysteine sulfinic acid decarboxylase [Source:HGNC Symbol;Acc:HGNC:18966]
#INFO:	QUERY:	ENSG00000139910	NOVA1	NOVA alternative splicing regulator 1 [Source:HGNC Symbol;Acc:HGNC:7886]
#INFO:	QUERY:	ENSG00000140749	IGSF6	immunoglobulin superfamily member 6 [Source:HGNC Symbol;Acc:HGNC:5953]
#INFO:	QUERY:	ENSG00000141037	N/A	N/A
#INFO:	QUERY:	ENSG00000141736	ERBB2	erb-b2 receptor tyrosine kinase 2 [Source:HGNC Symbol;Acc:HGNC:3430]
#INFO:	QUERY:	ENSG00000141738	GRB7	growth factor receptor bound protein 7 [Source:HGNC Symbol;Acc:HGNC:4567]
#INFO:	QUERY:	ENSG00000141753	IGFBP4	insulin like growth factor binding protein 4 [Source:HGNC Symbol;Acc:HGNC:5473]
#INFO:	QUERY:	ENSG00000141905	NFIC	nuclear factor I C [Source:HGNC Symbol;Acc:HGNC:7786]
#INFO:	QUERY:	ENSG00000143182	N/A	N/A
#INFO:	QUERY:	ENSG00000143185	XCL2	X-C motif chemokine ligand 2 [Source:HGNC Symbol;Acc:HGNC:10646]
#INFO:	QUERY:	ENSG00000143412	ANXA9	annexin A9 [Source:HGNC Symbol;Acc:HGNC:547]
#INFO:	QUERY:	ENSG00000143546	S100A8	S100 calcium binding protein A8 [Source:HGNC Symbol;Acc:HGNC:10498]
#INFO:	QUERY:	ENSG00000143556	S100A7	S100 calcium binding protein A7 [Source:HGNC Symbol;Acc:HGNC:10497]
#INFO:	QUERY:	ENSG00000143878	RHOB	ras homolog family member B [Source:HGNC Symbol;Acc:HGNC:668]
#INFO:	QUERY:	ENSG00000144674	GOLGA4	golgin A4 [Source:HGNC Symbol;Acc:HGNC:4427]
#INFO:	QUERY:	ENSG00000144891	AGTR1	angiotensin II receptor type 1 [Source:HGNC Symbol;Acc:HGNC:336]
#INFO:	QUERY:	ENSG00000145020	AMT	aminomethyltransferase [Source:HGNC Symbol;Acc:HGNC:473]
#INFO:	QUERY:	ENSG00000145287	PLAC8	placenta specific 8 [Source:HGNC Symbol;Acc:HGNC:19254]
#INFO:	QUERY:	ENSG00000145649	GZMA	granzyme A [Source:HGNC Symbol;Acc:HGNC:4708]
#INFO:	QUERY:	ENSG00000145734	BDP1	B double prime 1, subunit of RNA polymerase III transcription initiation factor IIIB [Source:HGNC Symbol;Acc:HGNC:13652]
#INFO:	QUERY:	ENSG00000145824	CXCL14	C-X-C motif chemokine ligand 14 [Source:HGNC Symbol;Acc:HGNC:10640]
#INFO:	QUERY:	ENSG00000145895	N/A	N/A
#INFO:	QUERY:	ENSG00000147168	IL2RG	interleukin 2 receptor subunit gamma [Source:HGNC Symbol;Acc:HGNC:6010]
#INFO:	QUERY:	ENSG00000148154	UGCG	UDP-glucose ceramide glucosyltransferase [Source:HGNC Symbol;Acc:HGNC:12524]
#INFO:	QUERY:	ENSG00000148346	LCN2	lipocalin 2 [Source:HGNC Symbol;Acc:HGNC:6526]
#INFO:	QUERY:	ENSG00000148615	N/A	N/A
#INFO:	QUERY:	ENSG00000149968	MMP3	matrix metallopeptidase 3 [Source:HGNC Symbol;Acc:HGNC:7173]
#INFO:	QUERY:	ENSG00000150298	N/A	N/A
#INFO:	QUERY:	ENSG00000151632	AKR1C2	aldo-keto reductase family 1 member C2 [Source:HGNC Symbol;Acc:HGNC:385]
#INFO:	QUERY:	ENSG00000151892	GFRA1	GDNF family receptor alpha 1 [Source:HGNC Symbol;Acc:HGNC:4243]
#INFO:	QUERY:	ENSG00000152583	SPARCL1	SPARC like 1 [Source:HGNC Symbol;Acc:HGNC:11220]
#INFO:	QUERY:	ENSG00000152661	GJA1	gap junction protein alpha 1 [Source:HGNC Symbol;Acc:HGNC:4274]
#INFO:	QUERY:	ENSG00000152777	N/A	N/A
#INFO:	QUERY:	ENSG00000152795	HNRNPDL	heterogeneous nuclear ribonucleoprotein D like [Source:HGNC Symbol;Acc:HGNC:5037]
#INFO:	QUERY:	ENSG00000153002	CPB1	carboxypeptidase B1 [Source:HGNC Symbol;Acc:HGNC:2299]
#INFO:	QUERY:	ENSG00000153563	CD8A	CD8a molecule [Source:HGNC Symbol;Acc:HGNC:1706]
#INFO:	QUERY:	ENSG00000154277	UCHL1	ubiquitin C-terminal hydrolase L1 [Source:HGNC Symbol;Acc:HGNC:12513]
#INFO:	QUERY:	ENSG00000155966	AFF2	AF4/FMR2 family member 2 [Source:HGNC Symbol;Acc:HGNC:3776]
#INFO:	QUERY:	ENSG00000156234	CXCL13	C-X-C motif chemokine ligand 13 [Source:HGNC Symbol;Acc:HGNC:10639]
#INFO:	QUERY:	ENSG00000156587	UBE2L6	ubiquitin conjugating enzyme E2 L6 [Source:HGNC Symbol;Acc:HGNC:12490]
#INFO:	QUERY:	ENSG00000156738	MS4A1	membrane spanning 4-domains A1 [Source:HGNC Symbol;Acc:HGNC:7315]
#INFO:	QUERY:	ENSG00000156983	BRPF1	bromodomain and PHD finger containing 1 [Source:HGNC Symbol;Acc:HGNC:14255]
#INFO:	QUERY:	ENSG00000157601	MX1	MX dynamin like GTPase 1 [Source:HGNC Symbol;Acc:HGNC:7532]
#INFO:	QUERY:	ENSG00000158258	CLSTN2	calsyntenin 2 [Source:HGNC Symbol;Acc:HGNC:17448]
#INFO:	QUERY:	ENSG00000158517	NCF1	neutrophil cytosolic factor 1 [Source:HGNC Symbol;Acc:HGNC:7660]
#INFO:	QUERY:	ENSG00000159212	CLIC6	chloride intracellular channel 6 [Source:HGNC Symbol;Acc:HGNC:2065]
#INFO:	QUERY:	ENSG00000159388	BTG2	BTG anti-proliferation factor 2 [Source:HGNC Symbol;Acc:HGNC:1131]
#INFO:	QUERY:	ENSG00000159763	PIP	prolactin induced protein [Source:HGNC Symbol;Acc:HGNC:8993]
#INFO:	QUERY:	ENSG00000160180	TFF3	trefoil factor 3 [Source:HGNC Symbol;Acc:HGNC:11757]
#INFO:	QUERY:	ENSG00000160182	TFF1	trefoil factor 1 [Source:HGNC Symbol;Acc:HGNC:11755]
#INFO:	QUERY:	ENSG00000160191	PDE9A	phosphodiesterase 9A [Source:HGNC Symbol;Acc:HGNC:8795]
#INFO:	QUERY:	ENSG00000160307	S100B	S100 calcium binding protein B [Source:HGNC Symbol;Acc:HGNC:10500]
#INFO:	QUERY:	ENSG00000160585	N/A	N/A
#INFO:	QUERY:	ENSG00000160675	N/A	N/A
#INFO:	QUERY:	ENSG00000160862	AZGP1	alpha-2-glycoprotein 1, zinc-binding [Source:HGNC Symbol;Acc:HGNC:910]
#INFO:	QUERY:	ENSG00000161055	SCGB3A1	secretoglobin family 3A member 1 [Source:HGNC Symbol;Acc:HGNC:18384]
#INFO:	QUERY:	ENSG00000161405	IKZF3	IKAROS family zinc finger 3 [Source:HGNC Symbol;Acc:HGNC:13178]
#INFO:	QUERY:	ENSG00000161570	N/A	N/A
[truncated: 7,150 more rows]
